# Supplementary material for: The contribution of non-primary caregivers in early stimulation in Kenya and Uganda: Implications for ECD parenting programs in low- and middle-income countries
Source: PLoS One. 2025 May 23;20(5):e0323830. doi: 10.1371/journal.pone.0323830 (PMC12101776; doi:10.1371/journal.pone.0323830)
Supplement: S1 File — (XLSX) [file pone.0323830.s001.xlsx]

## Sheet: Sheet1
tot_num_under5	mstim_read	mstim_stories	mstim_songs	mstim_outside	mstim_play	mstim_ncd	mstim_sum	mstim_binary	fstim_read	fstim_stories	fstim_songs	fstim_outside	fstim_play	fstim_ncd	fstim_sum	fstim_binary	ostim_read	ostim_stories	ostim_songs	ostim_outside	ostim_play	ostim_ncd	ostim_sum	ostim_binary	anystim_read	anystim_stories	anystim_songs	anystim_outside	anystim_play	anystim_ncd	anystim_sum	anystim_binary	left_wadult	stress_over_family	cg_finstrug	clusterid	femalesexofchild	married	edu2	num_adultyouth_females	ecdknow	childbooks	homemadetoys	manutoys	HHobjecttoys	musicthings	drawwritetools	cg_wellbeing_info	cg_age
1	0	0	0	0	0	0	0	0	0	0	0	0	0	0	0	0	0	0	0	0	0	0	0	0	0	0	0	0	0	0	0	0	4	1	0	7	1	1	0	3	0	0	0	0	0	0	0	0	35.1102
4	0	1	0	1	1	0	3	0	0	0	0	0	0	0	0	0	0	1	1	1	1	0	4	1	0	1	1	1	1	0	4	1	2	2	1	1	0	1	0	2	1	0	1	0	1	0	0	0	39.0007
1	1	1	1	0	1	1	5	1	1	1	1	0	1	1	5	1	1	1	1	0	1	1	5	1	1	1	1	0	1	1	5	1	4	2	1	1	0	1	0	1	0	1	1	1	1	0	0	0	37
1	0	0	0	0	0	0	0	0	0	0	0	0	0	0	0	0	0	1	1	0	1	0	3	0	0	1	1	0	1	0	3	0	2	1	1	2	1	1	1	2	1	0	0	1	1	0	0	0	28.167
1	0	0	0	0	0	0	0	0	0	0	0	0	0	0	0	0	0	0	0	0	0	0	0	0	0	0	0	0	0	0	0	0	1	2	0	7	0	1	0	3	1	0	0	0	0	0	0	1	34
1	0	0	0	1	1	0	2	0	0	0	0	0	0	0	0	0	0	0	0	0	0	0	0	0	0	0	0	1	1	0	2	0	2	1	0	4	0	1	0	1	1	0	0	0	1	0	0	0	22.7214
1	0	0	1	1	1	0	3	0	0	0	0	0	0	0	0	0	0	0	0	0	0	0	0	0	0	0	1	1	1	0	3	0	3	2	1	6	1	1	1	2	0	0	1	0	0	0	0	0	19.2882
2	0	0	1	0	0	0	1	0	0	0	0	0	0	0	0	0	0	0	0	0	0	0	0	0	0	0	1	0	0	0	1	0	1	1	1	6	1	1	1	1	0	0	0	0	0	0	0	0	25.5222
1	0	1	0	1	1	0	3	0	0	0	0	0	0	0	0	0	0	0	0	0	0	0	0	0	0	1	0	1	1	0	3	0	2	2	1	2	1	1	1	1	0	0	1	0	1	0	0	0	39.0664
1	0	1	1	1	0	0	3	0	0	0	1	1	0	0	2	0	0	0	0	0	0	0	0	0	0	1	1	1	0	0	3	0	1	1	1	2	0	1	0	1	0	0	0	0	1	0	0	0	27.5537
2	0	0	0	0	0	0	0	0	0	0	0	0	0	0	0	0	0	0	0	0	0	0	0	0	0	0	0	0	0	0	0	0	4	2	1	4	0	1	0	1	0	1	1	0	0	0	0	0	31.0007
1	0	0	0	0	1	0	1	0	0	0	0	0	0	0	0	0	0	0	0	0	1	0	1	0	0	0	0	0	1	0	1	0	3	2	1	4	0	0	1	5	0	0	0	0	1	0	0	1	20.4846
5	0	1	1	0	0	0	2	0	0	0	0	0	0	0	0	0	1	0	1	0	0	0	2	0	1	1	1	0	0	0	3	0	4	1	1	5	1	1	1	3	1	1	1	1	1	0	0	0	37.2238
1	0	1	0	0	0	0	1	0	0	0	0	0	0	0	0	0	0	1	0	0	1	0	2	0	0	1	0	0	1	0	2	0	3	2	1	4	0	1	1	1	0	1	0	1	1	0	0	0	30.5654
2	0	0	0	1	1	0	2	0	0	0	0	0	0	0	0	0	0	0	0	0	1	0	1	0	0	0	0	1	1	0	2	0	4	2	1	7	0	1	0	2	0	0	0	1	0	1	0	0	32.0958
1	0	0	0	0	0	0	0	0	0	0	0	0	0	0	0	0	0	0	0	0	0	0	0	0	0	0	0	0	0	0	0	0	4	3	1	3	0	1	1	3	1	0	1	1	1	0	0	0	20.731
1	0	0	0	0	1	0	1	0	0	0	0	0	0	0	0	0	0	0	0	0	0	0	0	0	0	0	0	0	1	0	1	0	1	2	1	4	1	1	0	1	0	0	0	1	0	0	0	0	17
1	0	0	0	1	0	0	1	0	0	0	0	0	0	0	0	0	1	1	1	1	1	1	6	1	1	1	1	1	1	1	6	1	1	2	0	5	0	1	1	1	1	0	1	1	1	1	1	0	35.0171
3	1	1	0	0	0	0	2	0	0	0	0	0	0	0	0	0	0	0	0	0	0	0	0	0	1	1	0	0	0	0	2	0	1	1	1	6	0	1	1	2	0	1	1	1	0	0	0	0	41.2621
1	0	0	0	0	0	0	0	0	0	0	0	0	0	0	0	0	0	1	0	0	1	0	2	0	0	1	0	0	1	0	2	0	2	2	1	6	0	0	1	1	1	0	1	0	1	1	0	0	35.8877
1	0	0	0	0	0	0	0	0	0	0	0	0	0	0	0	0	0	0	0	0	0	0	0	0	0	0	0	0	0	0	0	0	2	3	1	4	1	1	0	2	0	0	1	0	0	0	0	1	28.5339
2	0	0	0	0	0	0	0	0	0	0	0	0	0	0	0	0	0	1	1	1	1	1	5	1	0	1	1	1	1	1	5	1	3	1	1	6	1	0	1	1	1	0	1	1	0	0	0	0	40.7611
1	0	0	1	0	1	0	2	0	0	0	0	0	1	0	1	0	0	0	0	0	0	0	0	0	0	0	1	0	1	0	2	0	1	1	1	7	0	1	0	2	1	1	1	0	1	0	0	1	36.1123
2	0	0	0	1	0	0	1	0	0	0	0	0	0	0	0	0	1	1	1	0	0	0	3	0	1	1	1	1	0	0	4	1	4	1	1	6	0	1	1	1	1	0	1	1	1	0	0	1	26.5955
2	1	0	1	0	1	0	3	0	1	0	1	0	1	0	3	0	1	0	1	0	1	0	3	0	1	0	1	0	1	0	3	0	3	1	1	7	1	1	0	1	1	0	1	0	1	0	0	1	33.5113
1	0	0	1	0	1	0	2	0	0	0	1	0	1	0	2	0	0	0	0	0	0	0	0	0	0	0	1	0	1	0	2	0	1	3	1	7	1	1	0	2	0	0	1	0	0	0	0	0	25.6865
1	0	0	0	1	1	0	2	0	0	0	0	0	0	0	0	0	0	1	1	1	1	0	4	1	0	1	1	1	1	0	4	1	4	2	0	6	1	1	0	1	1	0	1	1	1	1	0	0	35
1	0	0	1	0	0	0	1	0	0	0	0	0	0	0	0	0	0	0	0	0	0	0	0	0	0	0	1	0	0	0	1	0	4	3	0	1	0	1	1	1	1	0	1	0	0	0	0	1	41.2457
1	0	0	0	0	0	0	0	0	0	0	0	0	0	0	0	0	0	0	1	1	0	0	2	0	0	0	1	1	0	0	2	0	2	2	0	5	0	1	1	4	1	0	0	0	0	0	0	0	23.5209
2	0	0	0	0	0	0	0	0	0	0	0	0	0	0	0	0	0	0	0	0	0	0	0	0	0	0	0	0	0	0	0	0	1	2	0	6	1	1	1	4	1	0	0	1	0	0	0	1	28
1	0	0	1	0	1	0	2	0	0	0	0	0	0	0	0	0	0	0	0	0	0	0	0	0	0	0	1	0	1	0	2	0	1	2	1	5	0	0	1	1	1	1	0	1	1	1	0	1	23.7317
1	0	0	0	0	0	0	0	0	0	0	0	0	0	0	0	0	0	0	0	0	1	0	1	0	0	0	0	0	1	0	1	0	3	1	0	6	1	1	0	6	1	0	1	0	0	0	0	1	35.4223
1	0	0	1	1	1	0	3	0	0	0	1	0	0	0	1	0	1	0	1	0	1	1	4	1	1	0	1	1	1	1	5	1	2	2	0	5	0	1	0	2	0	1	1	1	1	1	1	1	31.6249
1	1	0	1	1	0	0	3	0	0	0	0	1	0	0	1	0	1	0	1	1	1	1	5	1	1	0	1	1	1	1	5	1	2	1	1	1	1	1	1	2	1	1	1	1	0	1	0	1	25.3908
1	0	1	1	0	1	0	3	0	0	1	0	0	0	0	1	0	0	0	0	0	0	0	0	0	0	1	1	0	1	0	3	0	2	2	1	8	1	1	1	1	1	0	1	0	1	0	0	1	22.3929
1	1	1	1	0	1	1	5	1	0	0	0	0	1	1	2	0	0	0	0	0	0	0	0	0	1	1	1	0	1	1	5	1	4	2	0	7	1	1	1	2	1	1	0	1	1	1	1	0	24.1478
2	0	0	0	0	0	0	0	0	0	0	0	0	0	0	0	0	0	0	0	0	1	0	1	0	0	0	0	0	1	0	1	0	3	2	0	4	1	1	0	2	1	0	1	0	1	0	0	1	30
2	0	0	0	0	1	0	1	0	0	0	0	0	0	0	0	0	0	0	0	0	0	0	0	0	0	0	0	0	1	0	1	0	2	1	0	5	1	1	0	1	1	0	0	0	1	0	0	0	26.1218
1	0	0	0	0	0	0	0	0	0	0	0	0	0	0	0	0	0	0	0	0	1	0	1	0	0	0	0	0	1	0	1	0	1	2	1	5	1	1	0	1	0	0	0	0	1	0	0	0	42.4422
2	0	0	0	0	0	0	0	0	0	0	0	0	0	0	0	0	0	0	0	0	0	0	0	0	0	0	0	0	0	0	0	0	1	1	0	8	1	1	0	1	1	0	0	1	1	0	0	1	24
3	0	0	1	1	1	0	3	0	0	0	1	1	1	0	3	0	0	0	1	1	1	0	3	0	0	0	1	1	1	0	3	0	4	2	0	7	1	1	0	2	0	0	1	1	0	1	0	0	42.1739
4	0	1	1	1	1	0	4	1	0	0	0	0	0	0	0	0	0	0	0	0	0	0	0	0	0	1	1	1	1	0	4	1	4	2	0	6	0	0	1	4	0	0	0	0	0	0	0	0	20.3641
1	0	0	0	0	0	0	0	0	0	0	0	0	0	0	0	0	0	0	1	0	1	0	2	0	0	0	1	0	1	0	2	0	4	2	1	5	0	0	0	2	0	0	1	0	1	0	0	1	30.0671
1	0	0	1	0	1	0	2	0	0	1	0	0	1	0	2	0	0	1	1	0	1	0	3	0	0	1	1	0	1	0	3	0	3	2	0	7	0	1	1	4	0	0	1	0	1	0	0	0	22.5106
3	0	0	0	0	0	0	0	0	0	0	0	0	0	0	0	0	0	1	0	1	1	1	4	1	0	1	0	1	1	1	4	1	1	1	0	7	1	1	0	2	1	1	0	1	1	0	0	1	32.783
1	0	1	1	0	0	0	2	0	0	0	0	0	0	0	0	0	0	1	1	0	1	0	3	0	0	1	1	0	1	0	3	0	1	2	1	4	1	1	0	4	1	0	1	0	1	0	0	0	39.0007
3	0	0	0	0	0	0	0	0	0	0	0	0	0	0	0	0	0	0	1	0	0	0	1	0	0	0	1	0	0	0	1	0	3	2	1	8	0	0	1	2	0	0	1	1	0	0	0	0	23.8248
1	0	0	1	0	1	0	2	0	0	0	0	0	0	0	0	0	0	0	1	0	1	0	2	0	0	0	1	0	1	0	2	0	1	3	1	2	0	1	1	4	1	0	0	0	1	0	0	0	40.0794
2	1	1	1	1	0	0	4	1	0	0	0	0	0	0	0	0	0	0	0	0	0	0	0	0	1	1	1	1	0	0	4	1	4	1	0	8	0	1	0	3	1	1	1	1	1	1	1	1	29.6235
1	0	0	0	0	0	0	0	0	0	0	0	0	0	0	0	0	0	0	1	0	1	0	2	0	0	0	1	0	1	0	2	0	2	2	0	2	0	0	1	7	1	0	1	1	0	0	0	1	20.4244
2	0	0	0	1	1	0	2	0	0	0	0	1	1	0	2	0	0	0	0	0	1	0	1	0	0	0	0	1	1	0	2	0	4	2	0	7	1	1	0	3	0	0	0	0	0	0	0	1	37
1	0	0	0	0	0	0	0	0	0	0	0	0	0	0	0	0	0	0	0	0	1	0	1	0	0	0	0	0	1	0	1	0	2	3	0	2	1	1	1	1	0	0	1	1	1	0	0	1	30.4641
1	1	1	1	1	1	1	6	1	0	0	0	0	0	0	0	0	1	1	1	1	1	1	6	1	1	1	1	1	1	1	6	1	1	3	0	1	0	1	0	1	0	1	1	0	1	0	0	1	40.7775
2	0	0	0	0	0	0	0	0	0	0	0	0	0	0	0	0	0	1	1	0	0	0	2	0	0	1	1	0	0	0	2	0	4	2	0	2	0	1	1	1	1	0	1	1	1	1	0	1	21.1307
2	0	1	0	0	1	0	2	0	0	1	0	0	1	0	2	0	1	1	1	0	1	1	5	1	1	1	1	0	1	1	5	1	1	2	1	1	0	1	0	3	1	1	1	1	1	0	0	0	31
1	0	0	1	1	1	0	3	0	0	0	0	0	0	0	0	0	0	0	1	1	1	0	3	0	0	0	1	1	1	0	3	0	4	2	1	3	0	0	1	1	0	0	1	0	1	0	0	0	28.5914
1	0	0	0	1	1	0	2	0	0	0	0	1	1	0	2	0	0	0	0	0	0	0	0	0	0	0	0	1	1	0	2	0	2	1	1	2	1	1	0	2	1	0	1	1	1	0	0	1	44.8077
1	1	1	0	0	0	1	3	0	1	1	0	0	0	1	3	0	0	0	0	0	0	0	0	0	1	1	0	0	0	1	3	0	1	1	0	6	0	1	1	2	1	0	0	1	1	0	0	0	34
1	0	0	0	0	0	0	0	0	0	0	0	0	0	0	0	0	0	0	0	0	0	0	0	0	0	0	0	0	0	0	0	0	4	1	0	5	1	1	1	1	0	1	1	1	1	0	0	0	24.6543
2	0	0	1	1	0	0	2	0	0	0	0	0	1	0	1	0	0	0	1	0	0	0	1	0	0	0	1	1	1	0	3	0	3	2	1	6	1	1	0	1	0	0	1	1	0	0	1	1	25.8371
1	0	0	1	0	0	0	1	0	0	0	0	0	1	0	1	0	0	0	0	0	0	0	0	0	0	0	1	0	1	0	2	0	4	2	0	5	1	1	0	2	1	0	0	1	0	0	0	0	37.9138
1	0	0	0	0	0	0	0	0	0	0	0	0	0	0	0	0	0	0	1	0	1	0	2	0	0	0	1	0	1	0	2	0	4	3	1	1	1	0	0	5	0	0	1	0	1	0	0	0	31
2	0	0	0	1	0	1	2	0	0	0	0	0	1	0	1	0	1	1	1	0	0	0	3	0	1	1	1	1	1	1	6	1	4	3	1	6	0	1	0	1	1	0	1	0	0	0	0	0	22.8747
1	0	0	0	0	0	0	0	0	0	0	0	0	0	0	0	0	1	1	1	0	1	0	4	1	1	1	1	0	1	0	4	1	1		1	6	1	1	0	2	1	0	1	0	1	0	0	1	37
1	0	0	0	0	1	0	1	0	0	1	0	1	0	0	2	0	1	0	1	0	0	0	2	0	1	1	1	1	1	0	5	1	4	2	1	2	0	1	1	3	1	0	1	0	1	0	0	1	40.0958
1	1	0	1	1	1	0	4	1	1	0	1	1	1	0	4	1	1	0	1	1	1	0	4	1	1	0	1	1	1	0	4	1	2	2	1	4	1	1	1	1	1	1	0	0	1	0	0	1	42.7433
1	0	0	0	0	0	0	0	0	0	0	0	0	0	0	0	0	0	0	0	0	1	0	1	0	0	0	0	0	1	0	1	0	2	1	1	1	1	0	1	2	0	0	0	0	1	1	0	0	23.1431
2	1	1	0	0	1	1	4	1	0	0	0	0	0	0	0	0	0	0	0	0	0	0	0	0	1	1	0	0	1	1	4	1	4	2	0	3	1	0	0	3	1	1	1	0	1	0	0	1	26.2533
2	0	0	0	0	0	0	0	0	0	0	0	0	0	0	0	0	0	0	0	0	0	0	0	0	0	0	0	0	0	0	0	0	1	2	0	6	1	1	1	2	1	1	1	1	0	1	0	0	28.3258
1	0	1	1	1	1	0	4	1	0	1	1	1	1	0	4	1	0	0	0	0	0	0	0	0	0	1	1	1	1	0	4	1	4	2	1	4	0	1	1	2	1	0	1	0	1	0	0	1	27.4059
1	0	0	1	0	1	0	2	0	0	0	0	0	0	0	0	0	0	0	0	0	0	0	0	0	0	0	1	0	1	0	2	0	1	1	0	7	0	1	1	1	1	0	0	1	0	1	0	0	25.8234
1	0	1	1	0	1	0	3	0	0	0	0	0	0	0	0	0	0	1	1	0	1	0	3	0	0	1	1	0	1	0	3	0	4	1	1	3	0	0	1	6	1	0	1	0	1	0	0	1	19.8631
1	1	1	1	1	0	0	4	1	1	1	1	1	0	0	4	1	1	1	1	1	0	0	4	1	1	1	1	1	0	0	4	1	4	2	1	6	1	1	1	0	0	0	1	1	1	0	0	0	24.7995
1	1	0	1	0	0	0	2	0	0	0	0	0	0	0	0	0	0	0	0	0	0	0	0	0	1	0	1	0	0	0	2	0	4	3	1	6	1	1	0	6	0	0	1	0	1	0	0	0	50.6667
2	0	0	0	0	0	0	0	0	0	0	0	0	0	0	0	0	0	0	0	0	0	0	0	0	0	0	0	0	0	0	0	0	4	3	1	6	0	0	1	1	0	0	1	0	1	0	0	0	24.8597
2	0	0	1	0	1	0	2	0	0	0	0	0	0	0	0	0	0	0	0	0	0	0	0	0	0	0	1	0	1	0	2	0	2	3	1	6	1	1	0	3	0	0	1	0	0	0	0	0	42.0862
2	0	0	0	0	0	0	0	0	0	0	0	0	0	0	0	0	1	1	0	0	1	0	3	0	1	1	0	0	1	0	3	0	3	3	1	7	1	1	1	1	1	0	1	0	1	0	0	1	26.1848
1	0	1	1	0	1	0	3	0	0	0	0	0	0	0	0	0	0	1	0	1	1	1	4	1	0	1	1	1	1	1	5	1	4	3	1	7	1	1	0	3	1	0	0	0	1	0	0	0	34.1136
2	0	0	0	0	0	0	0	0	0	0	0	0	0	0	0	0	1	0	0	0	1	0	2	0	1	0	0	0	1	0	2	0	1	2	1	2	0	1	1	3	1	1	0	1	1	0	0	1	38.0178
4	0	0	1	0	0	1	2	0	0	0	0	0	0	0	0	0	1	1	0	1	1	0	4	1	1	1	1	1	1	1	6	1	4	1	1	6	0	0	0	2	1	0	1	0	1	0	1	1	43.2225
1	0	0	0	0	0	0	0	0	0	0	0	0	0	0	0	0	0	0	0	0	0	0	0	0	0	0	0	0	0	0	0	0	3	3	0	1	0	1	0	1	0	0	0	1	1	0	0	1	36
1	0	0	0	0	0	0	0	0	0	0	0	0	0	0	0	0	0	0	0	0	1	0	1	0	0	0	0	0	1	0	1	0	4	1	1	6	0	1	1	3	0	1	0	1	0	0	0	1	43.5373
2	0	1	0	0	0	1	2	0	0	0	0	0	0	0	0	0	0	0	0	0	0	0	0	0	0	1	0	0	0	1	2	0	4	2	0	8	1	1	1	4	0	0	0	0	1	0	0	0	24.1752
1	0	0	0	0	0	0	0	0	0	0	0	0	0	0	0	0	0	0	0	0	0	0	0	0	0	0	0	0	0	0	0	0	3	2	1	2	0	1	0	3	0	0	0	0	0	0	0	0	36.553
1	0	0	0	0	1	0	1	0	0	0	0	0	0	0	0	0	0	0	0	0	1	0	1	0	0	0	0	0	1	0	1	0	4	2	1	7	0	0	1	4	1	0	1	0	0	0	0	0	18.4997
1	1	1	1	1	1	1	6	1	1	1	1	1	1	1	6	1	1	1	1	1	1	1	6	1	1	1	1	1	1	1	6	1	4	1	1	7	1	1	0	2	1	1	1	1	1	1	1	1	28.7611
1	0	0	1	1	0	0	2	0	0	0	0	0	0	0	0	0	0	0	1	0	0	1	2	0	0	0	1	1	0	1	3	0	1	2	0	3	1	1	0	3	1	0	0	0	1	0	0	1	37.588
3	0	0	0	0	0	0	0	0	0	0	0	0	0	0	0	0	0	0	0	1	0	0	1	0	0	0	0	1	0	0	1	0	3	2	0	7	1	1	0	5	1	0	0	1	0	0	0	0	36
1	0	0	0	0	0	0	0	0	0	0	0	0	0	0	0	0	0	0	0	0	0	0	0	0	0	0	0	0	0	0	0	0	2	1	0	3	1	1	1	3	0	0	0	0	0	0	0	0	43.3073
1	1	1	1	1	1	1	6	1	0	0	0	0	0	0	0	0	0	0	0	0	0	0	0	0	1	1	1	1	1	1	6	1	1	2	1	8	1	1	1	2	0	1	1	0	1	1	0	0	36.9774
1	0	0	0	0	0	0	0	0	0	0	0	0	0	0	0	0	0	0	0	0	0	0	0	0	0	0	0	0	0	0	0	0	4	3	1	3	0	1	1	2	0	0	0	0	1	0	0	0	38.152
3	0	0	0	0	0	0	0	0	0	0	0	0	0	0	0	0	0	0	0	0	0	0	0	0	0	0	0	0	0	0	0	0	3	2	0	3	1	1	0	3	1	0	1	0	1	0	0	0	33.87
1	0	1	1	1	1	0	4	1	0	1	1	1	1	0	4	1	0	1	0	0	1	0	2	0	0	1	1	1	1	0	4	1	1	2	1	7	1	1	1	1	0	0	1	0	1	0	0	0	23
2	0	0	0	0	0	0	0	0	0	0	0	0	1	0	1	0	0	0	0	0	0	0	0	0	0	0	0	0	1	0	1	0	4	3	1	4	0	1	0	1	0	0	0	0	1	0	0	1	25.7084
1	1	1	1	1	0	0	4	1	0	0	0	0	0	0	0	0	0	0	0	0	0	0	0	0	1	1	1	1	0	0	4	1	4	2	0	6	0	1	1	2	0	0	1	1	0	0	0	0	29.0678
1	0	1	1	1	1	0	4	1	0	0	0	0	0	0	0	0	0	0	1	1	1	0	3	0	0	1	1	1	1	0	4	1	1	3	1	3	1	1	0	1	0	0	1	0	0	0	0	0	38.8227
1	1	1	1	1	1	0	5	1	0	0	0	0	0	0	0	0	0	0	1	1	1	0	3	0	1	1	1	1	1	0	5	1	2	1	0	3	1	1	1	2	1	0	1	1	1	0	0	1	34.9103
2	0	0	0	0	1	0	1	0	0	0	0	0	0	0	0	0	0	0	0	0	0	0	0	0	0	0	0	0	1	0	1	0	4	1	0	2	1	1	1	1	0	0	0	0	0	0	0	0	24.1561
1	0	0	1	1	1	0	3	0	0	0	0	0	0	0	0	0	0	0	1	0	0	0	1	0	0	0	1	1	1	0	3	0	3	1	0	6	0	1	1	2	1	0	1	1	0	0	0	0	21.4867
1	0	0	0	1	1	0	2	0	0	0	0	0	1	0	1	0	1	0	0	0	0	0	1	0	1	0	0	1	1	0	3	0	1	1	0	7	1	1	0	3	0	1	0	1	0	1	1	0	29.9521
1	0	0	0	1	0	0	1	0	1	1	1	0	1	1	5	1	0	0	0	0	0	0	0	0	1	1	1	1	1	1	6	1	1	2	0	1	1	1	1	3	1	1	1	1	1	0	1	1	35.8385
1	0	0	1	0	0	0	1	0	0	0	0	0	0	0	0	0	0	1	0	0	0	0	1	0	0	1	1	0	0	0	2	0	1	1	0	5	1	0	1	3	0	0	1	0	0	0	0	0	20.1999
1	1	1	1	0	0	1	4	1	1	1	1	0	0	1	4	1	1	1	0	0	0	1	3	0	1	1	1	0	0	1	4	1	3	1	1	3	1	0	0	4	1	0	1	1	1	0	0	1	36.512
1	1	0	1	1	1	1	5	1	0	0	0	0	0	0	0	0	1	0	1	1	1	1	5	1	1	0	1	1	1	1	5	1	4	1	0	3	1	0	1	1	1	1	1	1	1	1	1	1	25.8864
1	0	0	0	0	0	0	0	0	0	0	0	0	0	0	0	0	0	0	1	1	0	1	3	0	0	0	1	1	0	1	3	0	4	1	1	4	1	1	0	1	0	0	0	1	1	0	0	0	21.8344
1	0	1	1	1	0	0	3	0	0	0	0	0	0	0	0	0	0	0	0	0	1	0	1	0	0	1	1	1	1	0	4	1	3	1	0	5	0	1	0	2	0	1	1	1	1	0	0	0	23.0883
1	1	1	1	1	1	1	6	1	0	0	0	0	0	0	0	0	0	0	0	0	0	0	0	0	1	1	1	1	1	1	6	1	4	3	1	6	0	1	0	4	1	0	1	0	0	0	0	1	37.4155
2	0	0	0	1	0	0	1	0	0	0	0	0	0	0	0	0	1	1	1	0	1	1	5	1	1	1	1	1	1	1	6	1	2	1	1	5	0	1	1	1	1	1	1	1	1	1	1	1	27.7153
2	0	0	0	1	0	0	1	0	0	1	0	0	0	1	2	0	1	0	1	0	1	0	3	0	1	1	1	1	1	1	6	1	2	2	0	1	1	1	0	1	1	1	1	0	0	0	0	0	29.5003
1	0	0	0	0	0	0	0	0	0	0	0	0	0	0	0	0	0	0	0	0	0	0	0	0	0	0	0	0	0	0	0	0	4	2	1	5	0	0	0	1	0	0	1	0	0	0	0	0	25.6701
1	0	0	0	0	0	0	0	0	0	0	0	0	0	0	0	0	0	0	0	0	0	0	0	0	0	0	0	0	0	0	0	0	4	2	1	6	0	0	0	3	0	0	0	1	0	0	0	0	32.4326
2	0	0	0	0	0	0	0	0	0	0	0	0	0	0	0	0	0	0	1	0	1	1	3	0	0	0	1	0	1	1	3	0	4	2	1	7	1	1	0	2	0	0	1	0	1	0	0	0	27.3183
1	0	0	1	0	1	0	2	0	0	0	1	0	1	0	2	0	0	0	0	0	0	0	0	0	0	0	1	0	1	0	2	0	1	2	1	8	0	1	1	1	0	0	0	1	0	0	0	0	26.7269
3	0	1	1	0	1	0	3	0	0	0	0	0	0	0	0	0	0	0	0	0	1	0	1	0	0	1	1	0	1	0	3	0	1	3	1	8	0	1	1	2	1	0	1	0	1	0	0	1	38.2204
1	0	0	0	0	1	0	1	0	0	0	0	0	1	0	1	0	0	0	0	0	0	0	0	0	0	0	0	0	1	0	1	0	2	1	0	2	1	0	1	1	0	0	1	0	1	0	0	0	20.2875
1	0	0	0	1	1	0	2	0	0	0	0	0	0	0	0	0	0	0	1	0	0	0	1	0	0	0	1	1	1	0	3	0	2	2	0	5	1	1	1	2	1	0	0	1	1	0	0	1	42.245
3	1	1	1	1	1	0	5	1	0	0	0	0	0	0	0	0	0	0	0	0	0	0	0	0	1	1	1	1	1	0	5	1	4	2	0	6	1	0	0	4	0	0	0	0	1	0	0	0	18.2231
1	0	0	1	1	1	1	4	1	0	0	0	0	0	0	0	0	0	0	0	0	0	0	0	0	0	0	1	1	1	1	4	1	4	2	1	4	0	1	1	3	0	0	1	0	0	0	0	0	23.989
1	1	1	1	0	1	1	5	1	0	0	0	0	0	0	0	0	1	1	1	0	1	1	5	1	1	1	1	0	1	1	5	1	4	2	1	4	0	0	1	4	1	1	1	0	0	0	0	1	24.3368
1	0	0	0	0	0	0	0	0	0	0	0	0	0	0	0	0	0	0	1	0	1	0	2	0	0	0	1	0	1	0	2	0	1	2	0	6	1	1	0	3	1	0	0	0	0	1	0	0	28
1	0	1	1	0	1	0	3	0	0	1	1	0	1	0	3	0	0	0	0	0	0	0	0	0	0	1	1	0	1	0	3	0	4	2	0	3	0	1	1	5	1	0	1	0	1	0	0	0	22.6037
1	0	0	0	0	0	0	0	0	0	0	0	0	0	0	0	0	0	0	0	0	0	0	0	0	0	0	0	0	0	0	0	0	1	2	1	4	0	1	0	2	0	0	1	0	0	0	0	0	35
2	0	1	1	0	0	1	3	0	0	1	0	0	1	0	2	0	0	0	0	0	0	0	0	0	0	1	1	0	1	1	4	1	1	2	1	7	1	1	0	4	1	1	1	0	1	0	1	1	25.1964
1	0	0	1	0	1	0	2	0	0	0	1	0	1	0	2	0	0	0	0	0	0	0	0	0	0	0	1	0	1	0	2	0	3	2	1	7	1	1	0	1	1	0	1	1	0	0	0	0	25.0459
1	0	1	0	1	1	0	3	0	0	0	0	0	0	0	0	0	0	0	0	0	0	0	0	0	0	1	0	1	1	0	3	0	3	1	0	2	1	1	1	1	0	0	1	0	1	0	0	0	20.564
2	0	0	1	1	1	0	3	0	0	0	0	0	0	0	0	0	0	0	0	0	0	0	0	0	0	0	1	1	1	0	3	0	3	1	1	1	0	1	1	2	0	0	0	0	0	0	0	0	26.3901
1	0	0	0	0	0	0	0	0	0	0	0	0	0	0	0	0	1	1	1	1	1	1	6	1	1	1	1	1	1	1	6	1	1	1	0	6	0	1	1	1	1	0	1	0	0	0	0	0	27.0719
1	0	0	0	0	0	0	0	0	0	0	0	0	0	0	0	0	0	0	0	0	0	0	0	0	0	0	0	0	0	0	0	0	4	1	0	6	1	0	1	3	0	0	0	1	0	0	0	0	18.3874
1	0	1	0	0	0	0	1	0	0	1	0	0	0	0	1	0	0	1	1	0	1	0	3	0	0	1	1	0	1	0	3	0	3	1	1	1	1	1	0	1	0	0	1	0	1	0	1	1	31.0856
1	0	0	0	0	1	0	1	0	0	0	0	0	1	0	1	0	0	0	0	0	0	0	0	0	0	0	0	0	1	0	1	0	2	2	1	6	1	1	0	2	0	0	0	1	0	0	0	0	36.1342
1	0	0	0	0	0	0	0	0	0	0	0	0	0	0	0	0	0	0	0	0	1	0	1	0	0	0	0	0	1	0	1	0	2	2	0	4	1	1	1	1	0	1	1	1	1	0	0	0	47.1321
1	1	1	0	0	0	0	2	0	0	0	0	0	0	0	0	0	0	0	0	0	0	0	0	0	1	1	0	0	0	0	2	0	2	3	1	1	1	1	1	3	1	0	0	1	1	0	0	1	31.2279
1	0	1	1	1	1	0	4	1	0	0	0	0	0	0	0	0	0	0	0	0	0	0	0	0	0	1	1	1	1	0	4	1	1	1	0	3	1	0	1	3	0	0	1	1	1	0	0	0	30.872
1	0	0	0	1	0	0	1	0	0	0	0	0	0	0	0	0	0	0	0	0	1	0	1	0	0	0	0	1	1	0	2	0	2	2	0	2	1	1	0	2	0	0	0	0	1	0	0	0	25.024
1	0	0	0	0	0	0	0	0	0	0	0	0	0	0	0	0	1	1	1	1	1	1	6	1	1	1	1	1	1	1	6	1	3	2	0	8	1	1	1	5	1	0	1	1	1	0	0	0	24.2875
1	0	0	0	0	1	0	1	0	0	0	0	0	1	0	1	0	0	0	0	0	0	0	0	0	0	0	0	0	1	0	1	0	1	2	1	2	1	1	1	1	1	0	0	1	0	0	0	1	19.7071
2	0	0	0	0	1	1	2	0	0	0	0	0	0	0	0	0	0	0	0	0	1	1	2	0	0	0	0	0	1	1	2	0	1	3	1	4	0	0	1	1	0	0	1	0	0	0	0	0	34.4312
2	0	0	0	0	0	0	0	0	0	0	0	0	0	0	0	0	0	0	0	0	0	0	0	0	0	0	0	0	0	0	0	0	4	2	0	8	0	1	0	4	1	0	1	1	0	1	1	1	32.668
1	0	0	0	0	0	0	0	0	0	0	0	0	0	0	0	0	1	1	1	1	1	1	6	1	1	1	1	1	1	1	6	1	4	2	1	2	1	1	0	2	0	0	1	0	1	0	0	0	31.2526
1	0	0	0	0	0	0	0	0	0	0	0	0	0	0	0	0	0	0	0	0	1	0	1	0	0	0	0	0	1	0	1	0	1	1	1	8	1	1	0	1	0	0	1	1	0	0	0	0	34.5051
1	0	1	0	0	1	0	2	0	0	0	0	0	0	0	0	0	0	1	1	1	1	1	5	1	0	1	1	1	1	1	5	1	4	2	1	7	0	1	0	5	0	0	1	1	0	0	0	0	33.3717
1	0	1	0	1	1	0	3	0	0	1	0	0	0	0	1	0	0	0	0	1	1	0	2	0	0	1	0	1	1	0	3	0	1	1	0	5	0	1	1	1	0	0	0	1	1	1	0	1	43.3347
2	0	0	0	0	0	0	0	0	1	1	1	0	0	0	3	0	0	0	0	0	0	0	0	0	1	1	1	0	0	0	3	0	1	1	1	2	0	1	1	1	1	1	1	0	1	0	0	1	26.1109
1	0	0	0	0	0	0	0	0	0	0	0	0	0	0	0	0	1	0	1	0	1	0	3	0	1	0	1	0	1	0	3	0	4	3	1	4	0	1	0	2	0	0	0	0	1	0	0	1	30.872
2	0	1	0	0	1	1	3	0	0	0	0	0	0	0	0	0	0	0	0	0	0	0	0	0	0	1	0	0	1	1	3	0	4	2	0	3	1	0	1	3	1	0	1	0	1	0	0	1	22.7817
1	0	0	0	0	0	0	0	0	0	0	0	0	0	0	0	0	1	1	1	1	1	1	6	1	1	1	1	1	1	1	6	1	2	1	0	4	0	1	0	2	1	0	1	0	1	0	0	0	40.1478
2	0	1	1	0	0	0	2	0	0	0	0	0	0	0	0	0	0	0	0	0	1	0	1	0	0	1	1	0	1	0	3	0	2	1	0	5	1	1	1	2	0	1	1	1	1	0	0	0	40.679
1	0	0	1	1	1	0	3	0	0	0	0	1	1	0	2	0	0	0	0	0	0	0	0	0	0	0	1	1	1	0	3	0	4	2	1	7	0	1	1	1	0	0	0	1	0	0	0	0	38.0917
1	0	0	1	0	1	0	2	0	0	0	0	0	0	0	0	0	0	0	1	0	1	0	2	0	0	0	1	0	1	0	2	0	1	2	1	6	1	1	0	4	1	0	1	1	0	0	0	0	37.859
1	0	0	1	1	1	0	3	0	0	0	0	0	0	0	0	0	0	0	0	0	0	0	0	0	0	0	1	1	1	0	3	0	1	2	1	4	0	1	0	5	1	0	0	1	0	0	0	0	38.9076
1	0	0	1	0	1	0	2	0	0	0	1	0	1	0	2	0	0	0	0	0	0	0	0	0	0	0	1	0	1	0	2	0	4	2	1	8	0	1	1	1	1	0	0	1	0	0	0	0	18.6639
3	0	0	1	1	1	0	3	0	0	0	0	0	0	0	0	0	1	0	1	0	1	1	4	1	1	0	1	1	1	1	5	1	1	1	0	1	1	1	0	2	1	1	1	0	1	0	0	0	44
1	0	0	0	1	0	0	1	0	0	0	0	0	0	0	0	0	0	0	0	1	0	0	1	0	0	0	0	1	0	0	1	0	4	3	0	1	0	1	1	1	1	0	0	1	0	0	0	0	32.4627
2	0	0	0	0	0	0	0	0	0	0	0	0	0	0	0	0	0	0	0	0	1	0	1	0	0	0	0	0	1	0	1	0	2	1	1	3	0	1	0	1	0	0	0	0	0	0	0	1	28.5859
1	0	1	0	0	1	1	3	0	0	0	0	0	1	1	2	0	0	0	0	0	0	0	0	0	0	1	0	0	1	1	3	0	4	2	0	3	0	1	0	3	1	0	1	0	1	0	0	1	36.1369
1	0	0	0	0	0	0	0	0	0	0	0	0	0	0	0	0	0	0	0	0	0	0	0	0	0	0	0	0	0	0	0	0	1	2	1	1	1	1	0	1	0	0	0	0	0	0	0	1	36
2	0	0	0	1	0	1	2	0	0	0	0	0	0	0	0	0	0	0	0	0	1	0	1	0	0	0	0	1	1	1	3	0	3	1	1	4	0	1	1	1	1	0	1	0	1	0	0	1	24.6708
1	0	0	1	0	0	0	1	0	0	0	0	0	0	0	0	0	0	0	0	0	0	0	0	0	0	0	1	0	0	0	1	0	1	1	1	2	0	1	0	1	0	0	0	0	0	0	0	0	34.1027
3	0	1	1	0	1	0	3	0	0	0	0	0	0	0	0	0	0	1	1	0	1	0	3	0	0	1	1	0	1	0	3	0	1	2	1	8	1	1	0	2	1	0	1	0	1	0	0	1	29.3881
2	0	0	1	1	1	0	3	0	0	0	0	0	0	0	0	0	0	0	0	0	0	0	0	0	0	0	1	1	1	0	3	0	4	1	1	7	0	1	1	1	0	0	0	1	1	1	0	1	23.2115
1	0	0	0	0	0	0	0	0	0	0	0	0	0	0	0	0	0	0	0	0	0	0	0	0	0	0	0	0	0	0	0	0	4	2	0	8	0	0	0	2	0	0	0	0	0	0	0	1	24.898
1	0	1	0	0	0	0	1	0	0	0	0	1	0	0	1	0	0	1	0	0	1	0	2	0	0	1	0	1	1	0	3	0	4	2	1	7	0	1	0	2	0	0	1	1	0	0	0	0	24.0164
1	0	1	1	1	0	0	3	0	0	0	0	0	0	0	0	0	0	0	0	0	0	0	0	0	0	1	1	1	0	0	3	0	3	1	0	5	0	1	1	1	1	1	1	1	0	0	0	1	29.922
1	0	0	1	1	1	0	3	0	0	0	0	0	0	0	0	0	0	0	0	0	0	0	0	0	0	0	1	1	1	0	3	0	2	2	0	6	0	1	0	1	0	0	1	0	0	0	0	0	33.4593
1	0	0	1	1	0	0	2	0	0	0	0	1	0	0	1	0	0	0	0	0	1	0	1	0	0	0	1	1	1	0	3	0	2	3	1	1	0	1	0	2	1	0	1	1	0	0	0	1	35
1	0	0	0	0	1	0	1	0	0	0	0	0	0	0	0	0	0	0	0	0	0	0	0	0	0	0	0	0	1	0	1	0	1	2	0	4	0	1	0	2	0	0	1	0	1	0	0	0	34
1	0	1	1	1	1	0	4	1	0	0	0	0	0	0	0	0	0	0	0	0	0	0	0	0	0	1	1	1	1	0	4	1	1	3	1	1	1	0	0	3	0	0	1	0	1	0	1	1	42
1	0	0	0	1	0	0	1	0	0	0	0	0	0	0	0	0	1	1	0	0	1	1	4	1	1	1	0	1	1	1	5	1	4	2	1	6	1	1	0	5	1	0	1	1	1	1	1	0	23.9343
1	0	1	0	0	1	0	2	0	0	0	0	0	0	0	0	0	0	1	0	0	1	0	2	0	0	1	0	0	1	0	2	0	2	2	1	7	0	1	1	2	1	0	1	0	1	1	0	1	30.7105
1	0	0	0	0	1	0	1	0	0	0	0	0	0	0	0	0	0	0	0	0	0	0	0	0	0	0	0	0	1	0	1	0	4	1	0	7	0	1	0	1	0	0	1	0	0	0	0	0	29
2	0	1	1	0	1	0	3	0	0	0	0	0	0	0	0	0	0	1	0	0	1	0	2	0	0	1	1	0	1	0	3	0	2	1	1	4	1	1	1	1	1	1	1	0	1	0	0	0	24
2	0	0	0	0	0	0	0	0	0	0	0	0	0	0	0	0	0	0	0	0	0	0	0	0	0	0	0	0	0	0	0	0	1	2	1	8	0	1	0	3	0	0	1	0	0	0	0	0	31.8111
1	0	0	0	0	0	0	0	0	0	0	0	0	0	0	0	0	0	0	0	0	1	0	1	0	0	0	0	0	1	0	1	0	4	2	0	2	1	0	0	3	1	0	1	0	1	0	0	1	34.1164
1	0	1	1	0	0	0	2	0	0	0	0	0	0	0	0	0	0	0	0	0	0	0	0	0	0	1	1	0	0	0	2	0	3	2	0	2	0	1	1	1	0	0	1	1	0	0	0	0	25.1253
1	0	0	1	0	1	0	2	0	0	0	1	0	1	0	2	0	0	0	1	0	1	0	2	0	0	0	1	0	1	0	2	0	4	2	1	7	0	1	0	5	0	0	1	1	0	1	0	1	32.345
1	0	1	1	1	1	0	4	1	0	0	0	0	0	0	0	0	0	1	1	1	1	0	4	1	0	1	1	1	1	0	4	1	2	1	0	3	0	1	1	3	1	0	0	1	0	0	0	1	24.2628
2	1	1	0	0	0	0	2	0	0	0	0	0	0	0	0	0	0	0	0	0	0	0	0	0	1	1	0	0	0	0	2	0	4	2	0	2	1	0	1	4	1	0	1	1	0	0	0	1	23.8741
2	0	1	1	0	0	0	2	0	0	0	0	0	0	0	0	0	0	0	0	0	0	0	0	0	0	1	1	0	0	0	2	0	2	2	1	2	1	0	1	4	0	0	1	1	0	0	0	1	19.1595
1	1	1	1	0	0	1	4	1	0	0	0	0	0	0	0	0	0	0	0	1	1	0	2	0	1	1	1	1	1	1	6	1	3	2	1	8	1	1	1	1	0	0	1	0	1	1	1	0	30.0534
1	0	1	1	0	0	1	3	0	0	0	0	0	1	1	2	0	0	1	1	0	0	0	2	0	0	1	1	0	1	1	4	1	4	3	1	3	0	1	1	2	0	0	1	0	0	0	0	1	37.0021
1	0	0	0	0	0	0	0	0	0	0	0	0	0	0	0	0	0	0	0	0	0	0	0	0	0	0	0	0	0	0	0	0	4	1	0	7	0	1	0	1	0	0	0	0	0	0	0	0	16.1095
2	1	1	1	1	1	1	6	1	0	0	0	0	0	0	0	0	0	0	0	0	0	0	0	0	1	1	1	1	1	1	6	1	3	3	1	6	1	1	0	4	0	0	1	0	1	0	0	0	38.9158
1	1	1	1	0	0	0	3	0	0	0	0	0	0	0	0	0	0	0	0	0	0	0	0	0	1	1	1	0	0	0	3	0	1	1	1	1	0	1	0	3	1	1	1	0	1	0	0	0	37
1	1	1	1	1	1	1	6	1	1	0	0	0	0	0	1	0	1	0	0	0	1	1	3	0	1	1	1	1	1	1	6	1	1	3	0	1	1	1	1	2	1	0	1	0	1	0	0	1	39.6167
1	0	0	0	0	0	0	0	0	0	0	0	0	0	0	0	0	0	0	0	0	0	0	0	0	0	0	0	0	0	0	0	0	4	1	1	6	1	1	1	1	1	1	1	1	1	0	0	0	37.4237
1	0	0	0	0	0	0	0	0	0	0	0	0	0	0	0	0	1	1	0	0	1	0	3	0	1	1	0	0	1	0	3	0	3	2	0	4	1	1	1	1	0	1	1	0	1	0	0	0	35
2	0	0	1	0	1	0	2	0	0	0	0	0	0	0	0	0	0	0	0	0	0	0	0	0	0	0	1	0	1	0	2	0	4	2	0	8	1	0	1	2	0	0	0	1	0	0	0	0	23.9507
1	0	1	1	0	1	0	3	0	1	0	0	0	1	0	2	0	0	1	0	0	1	0	2	0	1	1	1	0	1	0	4	1	1	2	0	7	0	1	0	2	0	1	1	0	1	0	0	0	24
1	0	1	0	0	1	0	2	0	0	0	0	0	0	0	0	0	0	1	0	0	1	0	2	0	0	1	0	0	1	0	2	0	4	2	0	4	1	1	0	3	0	0	1	0	1	0	0	0	36.6023
1	1	1	1	0	1	0	4	1	1	1	1	0	1	0	4	1	0	0	0	0	0	0	0	0	1	1	1	0	1	0	4	1	4	2	1	3	0	1	0	4	1	1	1	0	1	0	0	1	34.3354
1	0	0	0	0	1	0	1	0	0	0	0	0	0	0	0	0	0	0	0	0	1	0	1	0	0	0	0	0	1	0	1	0	3	1	1	6	1	1	1	1	0	1	0	1	0	0	0	0	23.3073
1	0	0	0	0	0	0	0	0	0	0	0	0	0	0	0	0	0	0	1	0	1	0	2	0	0	0	1	0	1	0	2	0	1	1	0	5	1	1	0	1	1	0	0	0	0	0	0	1	30.9322
1	0	0	0	0	0	0	0	0	0	0	0	0	0	0	0	0	1	1	1	1	1	1	6	1	1	1	1	1	1	1	6	1	2	1	1	6	0	1	0	2	0	0	0	1	0	0	0	0	16.1396
1	0	1	1	0	1	0	3	0	0	1	1	0	1	0	3	0	0	0	0	0	0	0	0	0	0	1	1	0	1	0	3	0	4	1	0	3	1	1	0	2	1	0	1	0	1	0	0	1	26.1848
1	0	0	0	1	0	0	1	0	0	0	0	0	0	0	0	0	0	0	1	1	1	1	4	1	0	0	1	1	1	1	4	1	4	3	1	7	1	1	0	4	0	0	1	0	0	1	0	0	30.5927
1	1	1	1	1	0	0	4	1	0	0	0	0	0	0	0	0	0	0	0	0	0	0	0	0	1	1	1	1	0	0	4	1	2	1	0	2	0	1	1	1	0	0	1	1	1	1	0	0	28.2546
3	0	1	1	0	1	0	3	0	0	0	0	0	0	0	0	0	0	1	1	0	1	0	3	0	0	1	1	0	1	0	3	0	3	1	1	3	1	1	0	4	1	0	0	0	1	0	0	0	43.0582
1	0	0	0	0	0	0	0	0	0	0	0	0	0	0	0	0	0	0	0	0	0	0	0	0	0	0	0	0	0	0	0	0	1	2	0	6	0	1	1	1	1	0	0	0	0	0	0	0	29.0732
1	0	0	0	0	1	0	1	0	0	0	0	0	0	0	0	0	0	0	0	0	1	1	2	0	0	0	0	0	1	1	2	0	2	3	1	2	1	0	0	3	1	0	1	0	0	0	0	1	36.7064
1	0	0	0	1	1	0	2	0	0	0	0	0	0	0	0	0	1	0	1	0	0	0	2	0	1	0	1	1	1	0	4	1	3	2	1	2	0	1	0	3	0	0	1	0	1	0	0	0	27.6715
1	0	0	1	0	0	0	1	0	0	0	0	0	0	0	0	0	0	0	0	0	0	0	0	0	0	0	1	0	0	0	1	0	4	3	0	3	1	0	1	2	1	0	0	0	1	0	0	0	30.8172
1	0	1	0	0	1	0	2	0	0	0	0	0	0	0	0	0	0	0	0	0	0	0	0	0	0	1	0	0	1	0	2	0	2	1	0	8	0	1	0	1	1	0	1	0	0	1	0	1	42.0397
1	0	1	1	0	1	0	3	0	0	1	0	0	1	0	2	0	0	0	0	0	0	0	0	0	0	1	1	0	1	0	3	0	1	3	1	8	0	1	1	1	1	0	1	0	1	0	0	1	21.1828
1	0	1	1	0	1	0	3	0	0	1	1	0	1	0	3	0	0	0	0	0	0	0	0	0	0	1	1	0	1	0	3	0	4	2	1	3	1	1	0	3	1	0	1	0	1	0	0	1	37.1116
2	1	1	1	1	0	0	4	1	0	1	1	1	0	0	3	0	0	0	0	0	0	0	0	0	1	1	1	1	0	0	4	1	1	1	1	2	0	1	1	1	0	0	1	1	1	0	0		24.6598
1	1	1	1	0	0	1	4	1	0	1	0	0	0	0	1	0	1	1	0	0	1	1	4	1	1	1	1	0	1	1	5	1	4	1	0	5	0	1	1	3	1	1	1	1	1	0	0	0	41.2183
1	0	0	1	0	1	0	2	0	0	0	0	0	1	0	1	0	0	0	0	0	1	0	1	0	0	0	1	0	1	0	2	0	1	2	1	7	0	1	0	4	0	0	1	0	1	0	0	0	39
2	0	0	0	0	0	0	0	0	0	0	0	0	0	0	0	0	0	1	1	0	1	1	4	1	0	1	1	0	1	1	4	1	4	2	1	2	0	1	1	2	1	0	1	0	1	0	0	0	32
2	0	0	0	0	0	0	0	0	0	0	0	0	0	0	0	0	0	0	0	0	0	0	0	0	0	0	0	0	0	0	0	0	2	3	1	1	1	1	0	2	0	0	1	0	0	0	0	1	27.7344
2	0	1	0	1	1	0	3	0	0	0	0	0	0	0	0	0	0	1	0	1	1	0	3	0	0	1	0	1	1	0	3	0	4	1	1	7	1	1	0	5	0	0	1	0	0	0	0	0	36
1	0	0	1	1	1	1	4	1	0	0	0	0	0	0	0	0	1	1	1	1	1	1	6	1	1	1	1	1	1	1	6	1	4	2	1	6	1	1	0	2	0	0	1	1	1	1	1	1	38.2067
1	0	0	1	0	1	0	2	0	0	0	0	0	0	0	0	0	0	0	1	0	1	0	2	0	0	0	1	0	1	0	2	0	2	2	1	4	1	1	1	3	1	0	1	0	0	0	0	1	30.8994
1	0	0	0	0	1	0	1	0	0	0	0	0	0	0	0	0	0	0	0	0	0	0	0	0	0	0	0	0	1	0	1	0	1	1	0	5	0	1	1	2	0	0	0	1	0	0	0	0	30.7625
1	0	1	1	0	1	0	3	0	0	0	0	0	0	0	0	0	0	0	0	0	0	0	0	0	0	1	1	0	1	0	3	0	1	2	1	8	1	1	0	3	0	0	0	0	1	0	0	0	32.7885
2	0	0	1	0	1	0	2	0	0	0	0	0	0	0	0	0	0	0	0	0	0	0	0	0	0	0	1	0	1	0	2	0	3	2	1	7	1	1	1	1	0	0	0	1	0	1	0	0	21.3087
2	0	0	0	0	0	0	0	0	0	0	0	0	0	0	0	0	0	0	1	1	1	0	3	0	0	0	1	1	1	0	3	0	4	2	1	6	1	1	0	3	0	0	0	0	1	0	0	0	26.3053
1	0	0	0	0	0	0	0	0	0	0	0	0	0	0	0	0	0	0	0	0	0	0	0	0	0	0	0	0	0	0	0	0	1	2	1	6	0	1	0	3	1	0	0	0	0	0	0	1	34.2971
1	0	0	0	0	0	0	0	0	0	0	0	0	0	0	0	0	1	1	0	1	1	1	5	1	1	1	0	1	1	1	5	1	3	2	1	2	0	1	1	2	0	0	1	0	1	0	0	0	26
2	1	0	1	1	0	1	4	1	1	0	0	0	0	0	1	0	1	0	1	1	1	1	5	1	1	0	1	1	1	1	5	1	4	2	1	7	0	1	1	2	1	1	1	1	0	1	0	0	33.3662
1	0	0	1	1	0	0	2	0	0	0	0	0	0	0	0	0	1	1	1	0	1	1	5	1	1	1	1	1	1	1	6	1	1	2	1	5	0	0	1	1	1	1	1	1	0	0	0	1	31.0226
2	0	0	0	0	1	0	1	0	0	0	0	0	0	0	0	0	0	0	0	0	0	0	0	0	0	0	0	0	1	0	1	0	2	2	0	4	1	1	1	1	0	0	1	1	1	0	0	0	24
2	0	0	0	0	0	0	0	0	0	0	0	0	0	0	0	0	1	1	1	1	1	0	5	1	1	1	1	1	1	0	5	1	3	2	1	7	1	1	0	1	1	0	0	1	1	0	0	1	36
1	0	0	1	0	0	0	1	0	0	0	0	0	0	0	0	0	0	0	0	0	0	0	0	0	0	0	1	0	0	0	1	0	1	1	1	6	1	0	1	4	0	0	0	1	0	0	0	0	19.1595
1	0	0	1	1	1	0	3	0	0	0	1	1	1	0	3	0	0	0	0	0	0	0	0	0	0	0	1	1	1	0	3	0	4	2	1	2	1	1	1	1	0	0	0	1	1	0	0	0	25
2	0	0	0	0	0	0	0	0	0	0	0	0	0	0	0	0	0	0	0	0	0	0	0	0	0	0	0	0	0	0	0	0	1	1	0	8	1	0	1	3	1	0	0	0	0	0	0	1	21.4237
1	0	1	1	0	0	0	2	0	0	0	0	0	0	0	0	0	0	1	1	0	1	0	3	0	0	1	1	0	1	0	3	0	4	1	1	2	0	1	1	1	1	0	1	1	0	0	0	1	26.1191
2	1	0	1	0	0	0	2	0	0	0	0	0	0	0	0	0	0	0	0	0	1	0	1	0	1	0	1	0	1	0	3	0	1	1	1	1	1	0	1	2	0	0	1	1	1	1	0	0	22.0753
1	0	1	0	0	1	0	2	0	0	0	0	0	0	0	0	0	0	1	1	0	1	0	3	0	0	1	1	0	1	0	3	0	3	2	1	5	1	1	1	2	1	1	1	1	0	0	0	1	33.3443
1	0	0	1	1	0	0	2	0	0	0	0	0	0	0	0	0	0	0	1	1	1	0	3	0	0	0	1	1	1	0	3	0	2	2	1	1	0	1	0	2	0	1	0	0	0	1	0	1	33
2	1	0	1	1	0	0	3	0	0	0	0	1	0	0	1	0	0	0	0	0	0	0	0	0	1	0	1	1	0	0	3	0	3	2	0	8	0	1	1	2	0	0	1	1	0	0	0	0	26.0835
1	1	1	1	1	1	1	6	1	1	1	1	1	1	1	6	1	1	1	1	1	1	1	6	1	1	1	1	1	1	1	6	1	4	2	0	3	0	1	0		1	1	1	1	1	0	0	1	38.2806
1	0	0	0	0	0	0	0	0	0	0	0	0	0	0	0	0	1	1	1	0	1	0	4	1	1	1	1	0	1	0	4	1	4	1	0	2	1	0	1	4	0	0	1	1	1	0	0	0	22.4887
1	0	0	0	0	0	0	0	0	0	0	0	0	0	0	0	0	0	0	0	0	0	0	0	0	0	0	0	0	0	0	0	0	1	1	0	2	0	1	0	2	0	0	0	0	0	0	0	1	27.2444
1	0	0	1	0	0	0	1	0	0	0	0	0	0	0	0	0	0	0	0	0	0	0	0	0	0	0	1	0	0	0	1	0	4	2	1	4	1	0	1	1	1	0	1	1	1	0	0	1	27.4141
1	0	0	1	0	1	0	2	0	0	0	0	0	1	0	1	0	0	0	0	0	0	0	0	0	0	0	1	0	1	0	2	0	1	3	1	7	1	1	0	3	1	0	1	0	0	1	0	0	31.7317
1	0	0	0	0	1	0	1	0	0	0	0	0	0	0	0	0	0	0	0	0	0	0	0	0	0	0	0	0	1	0	1	0	1	2	0	4	1	1	1	1	0	0	1	0	0	0	0	1	31.3785
6	1	0	0	0	0	0	1	0	1	0	0	0	0	0	1	0	0	0	0	0	0	0	0	0	1	0	0	0	0	0	1	0	4	2	1	2	1	1	1	6	1	1	1	0	0	0	0	1	28.6461
1	0	1	1	1	0	0	3	0	0	0	0	0	0	1	1	0	0	0	0	0	0	0	0	0	0	1	1	1	0	1	4	1	4	2	1	7	0	1	1	1	0	0	1	1	0	0	0	0	22.0616
1	0	0	1	0	0	0	1	0	0	0	0	0	0	0	0	0	0	0	0	0	0	0	0	0	0	0	1	0	0	0	1	0	3	3	0	8	1	1	0	2	1	1	0	1	0	0	0	1	37.0541
1	0	0	0	1	0	0	1	0	0	0	0	0	0	0	0	0	0	0	0	1	1	0	2	0	0	0	0	1	1	0	2	0	4	3	1	2	0	1	0	2	0	0	1	1	1	0	0	0	35.5674
2	0	1	1	0	0	0	2	0	0	1	1	0	0	0	2	0	0	1	1	0	0	0	2	0	0	1	1	0	0	0	2	0	4	2	1	2	0	1	0	4	1	1	1	1	1	0	0	1	34.694
2	0	0	1	0	1	0	2	0	0	0	1	0	1	0	2	0	0	0	0	0	0	0	0	0	0	0	1	0	1	0	2	0	4	3	1	7	1	1	0	2	1	0	0	0	0	1	0	1	22.4832
1	0	1	1	1	1	0	4	1	0	0	0	0	0	0	0	0	0	1	1	1	1	0	4	1	0	1	1	1	1	0	4	1	4	1	0	3	0	1	0	2	1	0	1	1	0	0	0	1	26.0534
1	0	1	1	0	0	0	2	0	0	0	0	0	0	0	0	0	0	1	1	0	0	0	2	0	0	1	1	0	0	0	2	0	4	2	1	2	0	1	1	2	0	1	1	1	1	0	0	0	25.2895
1	0	0	0	0	0	0	0	0	0	0	0	0	0	0	0	0	0	0	0	0	0	0	0	0	0	0	0	0	0	0	0	0	1	1	1	8	0	1	0	3	1	0	0	0	0	0	0	1	35.2526
1	0	0	1	0	0	0	1	0	0	0	0	0	0	0	0	0	0	0	0	0	0	0	0	0	0	0	1	0	0	0	1	0	4	2	0	8	1	1	1	1	1	0	0	1	0	0	0	0	24.5311
1	0	1	1	0	0	0	2	0	0	0	0	0	0	0	0	0	0	1	1	0	0	0	2	0	0	1	1	0	0	0	2	0	2	2	0	2	0	1	1	1	0	0	1	0	1	1	0	1	21.1882
2	0	0	0	0	0	0	0	0	0	0	1	0	0	0	1	0	0	0	1	1	0	0	2	0	0	0	1	1	0	0	2	0	4	2	1	7	0	1	1	1	1	0	0	1	1	0	0	1	23.6715
2	0	0	1	1	0	1	3	0	0	0	0	0	0	0	0	0	0	0	0	0	1	0	1	0	0	0	1	1	1	1	4	1	1	2	1	5	1	0	1	1	1	0	0	0	1	0	0	1	29.0897
1	0	0	0	0	1	0	1	0	0	0	0	0	0	0	0	0	0	0	0	0	0	0	0	0	0	0	0	0	1	0	1	0	3	3	0	5	0	1	0	2	0	0	1	0	0	0	0	1	26.0753
1	0	1	1	1	1	0	4	1	0	1	1	1	1	0	4	1	0	1	1	1	1	0	4	1	0	1	1	1	1	0	4	1	4	1	0	3	1	1	0	2	1	0	1	1	1	0	0	1	35.0691
1	0	0	0	0	0	0	0	0	0	0	1	0	1	0	2	0	0	0	0	0	0	0	0	0	0	0	1	0	1	0	2	0	1	1	0	2	1	1	1	1	1	0	1	0	0	0	0	1	25.0568
1	0	1	1	1	1	0	4	1	0	0	0	0	0	0	0	0	0	0	0	0	0	0	0	0	0	1	1	1	1	0	4	1	2	2	1	2	0	1	1	1	0	0	0	0	1	0	0	0	24.6297
1	0	0	0	0	0	0	0	0	0	0	0	0	0	0	0	0	1	1	1	1	0	1	5	1	1	1	1	1	0	1	5	1	2	1	0	8	1	1	1	3	1	0	0	0	1	0	0	1	22.9897
1	0	0	1	1	1	0	3	0	0	0	0	0	0	0	0	0	0	0	1	0	1	0	2	0	0	0	1	1	1	0	3	0	1	1	0	1	1	1	1	3	0	0	0	1	1	1	0	0	24.2683
1	0	0	0	1	1	0	2	0	0	0	0	0	0	0	0	0	0	0	0	0	0	1	1	0	0	0	0	1	1	1	3	0	2		0	5	1	1	1	2	0	0	0	1	1	0	0	0	21.7906
1	0	1	1	0	1	0	3	0	0	1	0	0	1	0	2	0	0	0	0	0	0	0	0	0	0	1	1	0	1	0	3	0	3	2	1	7	0	1	0	3	1	0	0	1	0	0	0	1	36.9637
2	0	1	1	0	1	0	3	0	0	0	0	0	0	0	0	0	0	0	0	0	0	0	0	0	0	1	1	0	1	0	3	0	1	2	1	8	1	0	0	2	0	0	0	0	0	0	0	0	34.2861
1	0	0	0	0	0	0	0	0	0	0	0	0	0	0	0	0	1	1	1	1	1	1	6	1	1	1	1	1	1	1	6	1	1	2	0	8	0	1	1	1	1	1	1	1	1	0	0	1	23.8494
1	0	1	1	1	1	0	4	1	0	0	0	0	0	0	0	0	1	1	1	0	1	0	4	1	1	1	1	1	1	0	5	1	1	1	0	2	0	1	0	2	0	0	0	1	0	1	0	0	36.3641
1	0	1	0	0	0	1	2	0	0	0	0	0	0	0	0	0	0	1	0	0	0	1	2	0	0	1	0	0	0	1	2	0	2	2	0	7	1	1	0	1	1	1	1	0	1	0	1	0	27.1129
1	0	1	0	1	0	0	2	0	1	1	0	0	1	0	3	0	0	0	0	0	0	0	0	0	1	1	0	1	1	0	4	1	2	2	1	3	1	1	0	2	1	0	1	1	1	0	0	0	32.5859
1	0	0	1	0	1	0	2	0	0	1	0	0	0	0	1	0	0	0	0	0	0	0	0	0	0	1	1	0	1	0	3	0	4	2	1	2	1	1	0	2	1	1	1	0	1	0	0	1	35.8768
2	0	0	0	0	0	0	0	0	0	0	0	0	0	0	0	0	1	0	1	0	1	0	3	0	1	0	1	0	1	0	3	0	4	2	1	7	0	1	0	4	0	0	0	0	1	0	0	0	35.5264
3	0	0	0	0	0	0	0	0	0	0	0	0	0	0	0	0	0	0	1	0	1	1	3	0	0	0	1	0	1	1	3	0	2	2	0	4	0	1	0	1	0	0	0	0	1	0	0	0	36.4435
1	0	0	0	0	0	0	0	0	0	0	0	0	0	0	0	0	0	0	0	0	0	0	0	0	0	0	0	0	0	0	0	0	4	2	1	2	1	1	1	2	1	0	1	0	1	0	1	1	22.7433
1	0	0	0	0	0	0	0	0	0	0	0	0	0	0	0	0	0	0	0	0	0	0	0	0	0	0	0	0	0	0	0	0	2	1	0	6	0	1	0	3	1	0	1	1	1	0	0	1	24.1259
1	1	1	1	0	1	0	4	1	0	0	0	0	0	0	0	0	0	0	0	0	0	0	0	0	1	1	1	0	1	0	4	1	2	1	0	5	1	1	1	1	0	1	1	1	1	0	0	0	20.8515
3	0	1	1	0	1	0	3	0	0	0	0	0	0	0	0	0	0	0	0	0	0	0	0	0	0	1	1	0	1	0	3	0	1	1	0	6	1	1	1	1	0	0	0	1	0	0	0	0	34.3025
1	1	0	0	1	1	0	3	0	0	0	0	0	0	0	0	0	1	1	1	1	1	0	5	1	1	1	1	1	1	0	5	1	4	2	0	3	0	1	1	1	1	1	1	0	0	0	0	1	23.3265
1	0	0	0	0	0	0	0	0	0	0	0	0	0	0	0	0	0	0	0	0	0	0	0	0	0	0	0	0	0	0	0	0	4	2	1	3	1	1	1	2	0	0	1	0	1	0	0	0	31.7235
2	0	0	0	0	0	0	0	0	0	0	0	0	0	0	0	0	0	1	1	0	0	0	2	0	0	1	1	0	0	0	2	0	2	1	0	5	0	1	1	1	1	1	1	1	0	0	0	1	21.3333
1	0	0	0	0	0	0	0	0	0	0	0	0	0	0	0	0	0	0	1	0	1	0	2	0	0	0	1	0	1	0	2	0	2	1	0	5	1	0	1	3	0	0	0	1	1	1	0	0	22.1437
1	0	0	0	0	0	0	0	0	0	0	0	0	0	0	0	0	0	0	0	0	1	0	1	0	0	0	0	0	1	0	1	0	4	3	0	4	1	1	1	2	1	0	0	0	1	0	0	0	26.5572
1	0	0	1	0	0	0	1	0	0	0	0	0	0	0	0	0	0	0	0	0	0	0	0	0	0	0	1	0	0	0	1	0	4	1	0	5	1	0	1	1	0	1	1	0	0	0	0	1	37.1992
1	1	1	1	1	1	1	6	1	1	0	0	0	0	0	1	0	0	1	1	0	1	0	3	0	1	1	1	1	1	1	6	1	4	1	0	1	1	1	1	1	1	0	1	0	1	0	1	1	22.5654
2	0	0	0	0	0	0	0	0	0	0	0	0	0	0	0	0	0	0	0	0	0	0	0	0	0	0	0	0	0	0	0	0	2	2	0	3	1	0	1	4	0	0	0	0	0	0	0	0	17.9466
1	0	0	1	1	1	0	3	0	0	0	0	0	1	0	1	0	0	0	0	0	1	0	1	0	0	0	1	1	1	0	3	0	2	1	0	1	1	1	1	1	1	0	1	1	1	1	0	1	31.0582
1	0	0	0	0	0	0	0	0	0	0	0	0	0	0	0	0	0	0	0	0	1	0	1	0	0	0	0	0	1	0	1	0	4	2	1	4	0	1	0	1	1	1	1	0	0	1	0	1	32.0438
2	0	0	1	0	1	0	2	0	0	0	0	0	0	0	0	0	0	0	0	0	0	0	0	0	0	0	1	0	1	0	2	0	2	2	1	8	0	1	1	1	1	0	1	0	1	0	0	1	23.7563
1	0	0	0	0	0	0	0	0	0	0	0	0	0	0	0	0	0	0	0	0	0	0	0	0	0	0	0	0	0	0	0	0	1	1	0	2	1	1	1	1	1	0	0	0	0	0	0	1	18.538
5	0	0	1	0	1	1	3	0	0	0	0	0	0	0	0	0	1	0	0	0	1	1	3	0	1	0	1	0	1	1	4	1	2	2	0	1	1	1	0	2	1	0	1	1	1	1	0	1	38.2149
2	1	1	0	1	0	0	3	0	0	0	0	0	0	1	1	0	0	1	1	0	1	0	3	0	1	1	1	1	1	1	6	1	4	2	1	3	1	1	0	1	1	0	0	0	1	0	0	1	34
1	0	0	0	0	0	0	0	0	0	0	0	0	0	0	0	0	1	1	1	0	1	0	4	1	1	1	1	0	1	0	4	1	1	2	1	6	0	1	0	2	1	0	1	0	0	0	0	1	33.024
1	0	1	0	1	0	0	2	0	0	0	0	0	0	0	0	0	0	1	0	0	0	0	1	0	0	1	0	1	0	0	2	0	2	1	0	1	0	1	0	1	0	0	1	1	1	0	0	0	35
1	0	0	0	0	0	0	0	0	0	0	0	0	1	0	1	0	0	0	0	0	0	0	0	0	0	0	0	0	1	0	1	0	3	2	1	2	0	1	1	2	1	0	0	0	0	1	0	1	31.4031
1	0	0	1	0	1	1	3	0	0	0	1	0	1	1	3	0	0	0	0	0	0	0	0	0	0	0	1	0	1	1	3	0	1	1	1	4	0	1	1	1	1	0	1	0	1	1	0	1	22.5298
1	0	0	0	0	0	0	0	0	0	0	0	0	0	0	0	0	0	0	0	0	0	0	0	0	0	0	0	0	0	0	0	0	1	3	0	5	0	1	0	1	1	0	1	1	0	0	0	0	36
3	1	1	0	1	1	0	4	1	0	0	0	0	0	0	0	0	0	0	0	0	0	0	0	0	1	1	0	1	1	0	4	1	1	2	1	5	1	0	0	2	0	1	1	0	1	0	0	0	35.3402
1	0	0	0	0		0	0	0	0	0	0	0		0	0	0	0	0	0	0		0	0	0	0	0	0	0		0	0	0	1	2	0	5	1	1	1	1	1	0	1	1	1	0	0	1	38.6858
2	0	0	0	1	1	0	2	0	0	0	0	0	0	0	0	0	0	0	0	0	0	0	0	0	0	0	0	1	1	0	2	0	1	1	0	1	0	1	0	2	1	0	0	0	1	0	0	1	26.1328
2	0	0	0	0	1	0	1	0	0	0	0	0	0	0	0	0	0	0	0	0	0	0	0	0	0	0	0	0	1	0	1	0	1	2	1	5	0	1	0	3	1	0	1	0	0	0	0	1	27.9535
2	0	0	1	1	1	0	3	0	0	0	0	0	0	0	0	0	0	0	0	0	0	0	0	0	0	0	1	1	1	0	3	0	3	3	0	6	0	1	1	1	0	0	1	0	0	0	0	0	35.206
2	1	0	1	0	1	0	3	0	1	0	1	0	1	0	3	0	0	0	0	0	0	0	0	0	1	0	1	0	1	0	3	0	4	2	1	3	0	1	0	3	1	0	1	0	1	0	0	1	31.7728
2	0	1	1	1	1	0	4	1	0	0	0	0	0	0	0	0	0	0	0	0	1	0	1	0	0	1	1	1	1	0	4	1	2	3	1	3	0	1	1	1	0	0	1	0	0	0	0	0
1	0	0	0	0	0	0	0	0	0	0	0	0	0	0	0	0	0	0	0	0	0	0	0	0	0	0	0	0	0	0	0	0	2	3	1	1	1	1	1	3	1	0	0	0	1	0	1	0	38
1	0	0	0	0	1	0	1	0	0	0	0	0	1	0	1	0	0	0	0	0	0	0	0	0	0	0	0	0	1	0	1	0	1	1	0	7	1	1	1	1	0	0	0	0	0	1	0	0	19.9671
1	0	1	1	0	0	0	2	0	0	0	0	0	0	0	0	0	0	0	0	0	0	0	0	0	0	1	1	0	0	0	2	0	3	2	0	8	0	1	0		0	0	0	1	0	0	0	0	21.0595
1	0	0	0	0	0	0	0	0	0	0	1	0	1	0	2	0	0	0	1	0	1	0	2	0	0	0	1	0	1	0	2	0	4	3	1	4	1	1	1	1	0	0	0	0	1	0	0	0	23.0418
1	0	0	0	0	0	0	0	0	0	0	0	0	0	0	0	0	0	0	0	0	0	0	0	0	0	0	0	0	0	0	0	0	1	1	0	3	1	1	1	1	1	0	0	1	1	0	0	1	25.6975
2	0	0	1	0	1	0	2	0	0	0	0	0	0	0	0	0	0	0	1	0	1	0	2	0	0	0	1	0	1	0	2	0	1	2	1	1	0	0	0	5	0	0	1	1	0	1	0	0	29
2	0	1	1	1	0	0	3	0	0	0	0	0	0	0	0	0	0	1	1	0	1	1	4	1	0	1	1	1	1	1	5	1	2	2	1	1	1	1	1	3	1	0	1	0	1	0	0	0	38
1	1	1	1	1	0	0	4	1	0	0	0	0	0	0	0	0	1	1	1	0	0	0	3	0	1	1	1	1	0	0	4	1	2		1	1	1	1	1	2	1	0	1	0	1	0	0	1	39
2	0	0	0	0	0	0	0	0	0	0	0	0	0	0	0	0	0	0	0	0	0	0	0	0	0	0	0	0	0	0	0	0	1	2	0	6	0	1	1	2	1	0	0	0	0	0	0	0	40.1615
2	1	0	1	1	0	0	3	0	0	0	0	0	0	0	0	0	0	0	0	0	0	0	0	0	1	0	1	1	0	0	3	0	2	1	0	6	1	1	1	2	0	0	1	0	0	0	0	1	26.2341
1	0	0	1	0	1	0	2	0	0	0	0	0	0	0	0	0	1	0	1	0	1	0	3	0	1	0	1	0	1	0	3	0	4	3	0	7	0	0	1	2	1	0	0	1	1	0	0	0	22
1	0	0	0	0	0	0	0	0	0	0	0	0	0	0	0	0	0	0	0	0	0	0	0	0	0	0	0	0	0	0	0	0	3	2	1	7	0	1	0	1	0	0	0	0	0	0	0	0	17.1253
1	0	1	1	1	1	1	5	1	0	0	0	0	0	0	0	0	0	0	0	0	0	0	0	0	0	1	1	1	1	1	5	1	3	2	0	8	1	1	1	1	0	0	1	1	1	1	1	1	22.9213
2	1	1	0	0	0	1	3	0	0	0	0	0	0	0	0	0	1	1	0	0	0	1	3	0	1	1	0	0	0	1	3	0	1	2	1	7	0	1	0	1	1	1	1	0	1	0	1	1	28.7748
2	0	0	0	0	0	0	0	0	0	0	0	0	0	0	0	0	0	1	1	0	0	0	2	0	0	1	1	0	0	0	2	0	1	1	1	2	1	1	1	1	0	0	1	1	0	0	0	0	33.7194
1	0	1	1	1	1	1	5	1	0	1	1	1	1	1	5	1	0	0	0	0	0	0	0	0	0	1	1	1	1	1	5	1	4	2	1	1	1	1	1	2	0	0	1	0	1	0	0	1	43.206
4	0	0	0	0	0	1	1	0	0	0	0	0	0	0	0	0	1	0	0	0	0	0	1	0	1	0	0	0	0	1	2	0	2	2	1	3	1	0	0	7	1	1	1	1	1	1	1	1	29.7331
2	0	0	1	0	0	0	1	0	0	0	1	0	0	0	1	0	0	0	0	0	0	0	0	0	0	0	1	0	0	0	1	0	3	1	0	7	0	1	1	1	1	0	1	1	1	0	0	1	28.1834
1	0	0	1	1	1	1	4	1	0	0	0	1	1	0	2	0	0	0	0	0	0	0	0	0	0	0	1	1	1	1	4	1	3	3	1	3	1	1	0	2	0	0	1	0	0	0	0	0	26.0151
1	0	0	1	0	0	0	1	0	0	0	0	0	0	0	0	0	0	0	0	0	0	0	0	0	0	0	1	0	0	0	1	0	2	3	1	5	0	1	0	1	0	0	0	0	0	0	0	0	21.5277
1	0	0	0	0	0	0	0	0	0	0	0	0	0	0	0	0	1	1	1	1	1	1	6	1	1	1	1	1	1	1	6	1	1	1	0	8	0	1	0	3	1	1	1	1	0	0	0	1	39.4689
1	1	1	1	1	1	0	5	1	0	1	1	1	1	0	4	1	1	1	1	1	1	0	5	1	1	1	1	1	1	0	5	1	1	2	1	1	1	1	0	1	1	0	1	1	1	0	0	0	35.2827
1	0	1	1	1	1	0	4	1	0	1	1	1	1	0	4	1	0	0	0	0	0	0	0	0	0	1	1	1	1	0	4	1	3	3	1	3	0	1	0	2	0	0	1	0	0	0	0	0	39.1184
1	0	0	0	1	0	0	1	0	0	0	0	0	0	0	0	0	0	0	0	0	0	0	0	0	0	0	0	1	0	0	1	0	2	3	1	6	1	1	0	2	1	0	0	0	0	0	0	0	33.0541
1	0	0	1	1	1	0	3	0	0	0	0	0	0	0	0	0	0	0	0	0	0	0	0	0	0	0	1	1	1	0	3	0	1	2	0	6	1	1	1	2	0	0	1	1	0	0	0	0	33.3333
1	0	0	1	0	0	0	1	0	0	0	0	0	0	0	0	0	0	0	1	0	0	0	1	0	0	0	1	0	0	0	1	0	4	2	1	4	0	0	0	3	1	0	0	0	1	0	0	1	37.8398
1	0	0	0	0	0	0	0	0	0	0	0	0	0	0	0	0	0	0	0	0	0	0	0	0	0	0	0	0	0	0	0	0	2	2	1	7	0	1	1	1	0	0	1	0	0	0	0	0	23.8248
2	0	0	0	0	0	0	0	0	0	0	0	0	0	0	0	0	0	0	0	0	0	0	0	0	0	0	0	0	0	0	0	0	1	3	1	7	1	1	0	1	0	0	0	0	0	0	0	0	22.9322
1	0	0	0	0	0	0	0	0	0	0	0	0	0	0	0	0	0	0	0	0	1	0	1	0	0	0	0	0	1	0	1	0	3	2	1	6	0	1	0	2	0	0	0	0	1	0	0	1	34.7132
2	0	0	0	0	0	0	0	0	0	0	0	0	0	0	0	0	1	1	1	0	1	1	5	1	1	1	1	0	1	1	5	1	1	1	0	6	1	1	1	3	1	1	1	0	1	0	1	1	26
2	0	1	1	0	0	0	2	0	0	1	1	0	0	0	2	0	0	0	0	0	0	0	0	0	0	1	1	0	0	0	2	0	1	2	1	2	1	1	1	1	1	0	1	0	1	0	0	1	28.3176
1	1	0	0	0	1	0	2	0	1	0	0	0	1	0	2	0	1	0	0	0	1	0	2	0	1	0	0	0	1	0	2	0	4	2	1	7	0	1	0	4	0	0	0	1	0	0	0	1	29
1	1	1	1	0	0	0	3	0	0	0	0	0	0	0	0	0	0	0	0	0	0	0	0	0	1	1	1	0	0	0	3	0	3	1	0	6	1	0	1	2	0	0	1	1	0	0	0	0	22.2012
1	0	1	1	1	1	0	4	1	0	0	1	0	0	0	1	0	0	1	0	1	1	0	3	0	0	1	1	1	1	0	4	1	4	3	1	3	0	1	1	1	0	0	1	0	0	0	0	1	43.6687
1	0	0	0	1	1	0	2	0	0	0	0	1	1	0	2	0	0	0	0	0	1	0	1	0	0	0	0	1	1	0	2	0	4	2	0	7	1	1	0	2	1	0	0	0	1	0	0	1	33.0459
1	0	0	0	1	0	0	1	0	0	0	0	0	0	0	0	0	0	0	0	0	1	1	2	0	0	0	0	1	1	1	3	0	2	2	1	5	0	0	1	1	1	0	1	0	1	0	0	0	24
1	0	0	0	0	0	0	0	0	0	0	0	0	0	0	0	0	1	0	1	0	1	0	3	0	1	0	1	0	1	0	3	0	2	2	1	2	1	1	0	4	1	1	0	1	0	0	0	0	27.2882
1	0	0	1	0	1	0	2	0	0	0	0	0	1	0	1	0	0	0	0	0	1	0	1	0	0	0	1	0	1	0	2	0	4	2	0	7	0	1	0	2	0	0	0	0	0	0	0	1	36
2	0	0	0	0	0	0	0	0	0	0	0	0	0	0	0	0	0	0	0	0	0	0	0	0	0	0	0	0	0	0	0	0	4	1	1	7	0	1	1	2	0	0	0	0	0	0	0	0	23.0883
1	0	1	0	0	0	0	1	0	0	0	0	0	1	0	1	0	0	1	0	0	1	0	2	0	0	1	0	0	1	0	2	0	2	2	1	1	0	1	1	2	1	0	0	0	1	1	0	0	28.9555
2	0	1	0	1	0	0	2	0	0	0	0	0	0	0	0	0	0	1	0	0	0	1	2	0	0	1	0	1	0	1	3	0	1	2	0	5	1	0	1	3	1	0	1	0	1	0	1	1	21.128
1	0	1	1	1	1	0	4	1	0	0	0	0	0	0	0	0	0	0	0	0	0	0	0	0	0	1	1	1	1	0	4	1	2	2	0	2	0	1	1	1	0	0	1	1	1	0	0	0	22.6804
1	0	0	1	0	1	0	2	0	0	0	0	0	1	0	1	0	0	0	0	0	0	0	0	0	0	0	1	0	1	0	2	0	4	2	1	7	1	1	0	1	1	0	1	0	1	0	0	1	22.9541
1	0	0	1	1	0	0	2	0	0	0	1	0	1	0	2	0	0	0	0	0	0	0	0	0	0	0	1	1	1	0	3	0	3	2	0	8	1	1	0	1	0	0	1	1	1	0	0	0	33.0815
1	1	0	1	1	1	1	5	1	0	0	0	0	0	0	0	0	1	0	0	0	0	0	1	0	1	0	1	1	1	1	5	1	3	2	1	5	0	0	0	4	1	0	0	1	1	0	1	0	50.0753
1	1	1	1	1	1	0	5	1	0	0	0	0	0	0	0	0	0	0	0	0	0	0	0	0	1	1	1	1	1	0	5	1	3	1	1	6	1	0	1	1	0	0	1	1	1	1	0	0	35
2	0	1	1	1	1	1	5	1	0	0	0	0	0	0	0	0	0	0	0	0	1	0	1	0	0	1	1	1	1	1	5	1	1	2	1	4	1	1	0	2	0	1	0	1	1	0	0	0	22.412
1	0	0	1	1	1	0	3	0	0	0	1	1	1	0	3	0	0	0	0	0	1	0	1	0	0	0	1	1	1	0	3	0	4	2	1	7	0	1	0	4	1	0	1	1	1	0	0	1	34.026
1	1	0	1	0	1	1	4	1	0	0	0	0	0	0	0	0	0	0	0	0	0	0	0	0	1	0	1	0	1	1	4	1	3	2	0	3	1	1	1	2	1	1	1	0	1	0	0	0	33.963
1	0	0	1	0	1	0	2	0	0	0	0	0	0	0	0	0	0	0	1	0	1	0	2	0	0	0	1	0	1	0	2	0	3	1	1	5	1	1	1	1	0	0	1	1	1	0	0	0	29.9849
2	0	0	0	1	1	0	2	0	0	0	0	1	1	0	2	0	0	0	0	1	1	0	2	0	0	0	0	1	1	0	2	0	4	2	1	7	1	1	1	5	0	0	0	1	0	1	0	0	22.9979
3	0	0	1	0	1	0	2	0	0	0	0	0	0	0	0	0	0	0	0	0	1	0	1	0	0	0	1	0	1	0	2	0	3	3	1	8	0	1	1	1	1	0	1	0	1	0	0	1	41.7002
2	0	0	0	0	0	0	0	0	0	0	0	0	0	0	0	0	0	1	1	1	1	0	4	1	0	1	1	1	1	0	4	1	4	2	0	2	1	0	1	4	1	0	0	1	1	0	0	1	28.1944
1	0	0	0	0	0	0	0	0	0	0	0	0	0	1	1	0	1	1	1	1	1	0	5	1	1	1	1	1	1	1	6	1	2	2	1	2	0	1	1	1	0	0	1	0	1	0	0	0	27.8795
3	1	1	1	1	1	1	6	1	0	0	0	0	0	0	0	0	1	1	1	1	1	1	6	1	1	1	1	1	1	1	6	1	3	3	0	7	0	0	0	6	1	0	0	1	1	0	0	1	34
1	0	0	1	1	1	0	3	0	0	0	0	0	0	0	0	0	0	0	1	1	1	0	3	0	0	0	1	1	1	0	3	0	4	1	1	7	1	1	0	3	0	0	1	0	1	1	0	0	26.486
2	0	0	1	0	1	0	2	0	0	0	0	0	1	0	1	0	0	0	0	0	1	0	1	0	0	0	1	0	1	0	2	0	1	2	1	7	1	1	0	2	0	0	1	0	0	0	0	0	22.4832
2	0	0	0	0	0	0	0	0	0	0	0	0	0	0	0	0	0	0	0	0	0	0	0	0	0	0	0	0	0	0	0	0	1	1	0	6	1	1	0	4	0	0	1	0	1	0	0	0	34.4175
1	0	0	0	1	0	0	1	0	0	0	0	0	0	0	0	0	1	0	1	0	1	1	4	1	1	0	1	1	1	1	5	1	1	2	0	5	1	0	0	5	1	1	1	1	1	0	1	1	37.1581
1	0	0	0	1	1	0	2	0	0	0	0	0	0	0	0	0	0	0	0	1	1	0	2	0	0	0	0	1	1	0	2	0	4	2	1	7	1	0	0	4	0	0	1	0	0	0	0	0	17.18
1	0	1	0	1	0	0	2	0	0	0	0	0	1	0	1	0	0	0	0	0	0	0	0	0	0	1	0	1	1	0	3	0	4	3	1	7	0	1	0	2	0	0	1	0	1	0	0	0	34
1	0	0	0	1	1	0	2	0	0	0	0	1	0	0	1	0	0	0	0	1	1	0	2	0	0	0	0	1	1	0	2	0	4	2	1	7	1	1	1	1	0	0	1	1	0	0	0	0	26.9268
2	0	1	1	1	1	0	4	1	0	0	0	0	0	0	0	0	0	0	0	0	0	0	0	0	0	1	1	1	1	0	4	1	3	2	1	8	1	1	0	2	0	1	1	1	1	0	0	0	26.768
2	0	0	0	0	1	0	1	0	0	0	0	0	0	0	0	0	0	0	0	0	0	0	0	0	0	0	0	0	1	0	1	0	1	2	1	5	0	1	1	2	1	0	1	0	1	0	0	1	28.23
1	0	0	0	0	0	0	0	0	0	0	0	0	0	0	0	0	0	0	1	0	0	0	1	0	0	0	1	0	0	0	1	0	2	1	0	8	0	1	1	1	0	0	1	0	0	0	0	0	19.0856
1	0	1	1	1	1	1	5	1	0	0	0	0	0	0	0	0	0	0	0	0	0	0	0	0	0	1	1	1	1	1	5	1	3	2	1	1	1	1	1	3	0	0	1	1	1	0	1	1	32.1451
2	0	0	0	0	1	0	1	0	0	0	0	0	0	0	0	0	0	0	0	0	0	0	0	0	0	0	0	0	1	0	1	0	2	2	0	4	0	1	1	1	1	0	0	1	1	0	0	1	26.1602
2	0	1	1	1	1	0	4	1	0	0	0	1	1	0	2	0	0	1	1	0	1	0	3	0	0	1	1	1	1	0	4	1		2	1	7	1	1	1	2	1	0	1	0	1	0	0	0	37.0869
1	0	0	1	0	0	0	1	0	0	0	0	0	0	0	0	0	0	1	0	0	0	0	1	0	0	1	1	0	0	0	2	0	4	2	1	2	0	0	1	3	1	0	1	1	1	0	0	0	23.2334
2	0	0	0	0	1	0	1	0	0	0	0	0	0	0	0	0	0	1	1	1	1	0	4	1	0	1	1	1	1	0	4	1	1	2	1	7	0	1	0	1	0	0	1	0	1	0	0	0	34
1	0	0	0	0	0	0	0	0	0	0	0	0	0	0	0	0	0	0	0	0	1	0	1	0	0	0	0	0	1	0	1	0	4	2	1	7	0	1	1	1	1	0	1	0	0	0	0	0	33.2621
1	0	0	1	0	1	0	2	0	0	0	0	0	0	0	0	0	0	0	1	0	0	0	1	0	0	0	1	0	1	0	2	0	2	2	1	4	0	1	1	3	0	0	0	1	0	0	0	1	37.4346
3	0	0	0	1	1	0	2	0	0	0	0	0	0	0	0	0	1	0	1	1	1	0	4	1	1	0	1	1	1	0	4	1	4	2	1	7	0	1	1	0	1	1	0	1	1	0	0	1	22
2	0	1	0	0	0	1	2	0	0	0	0	0	0	0	0	0	0	1	1	0	1	0	3	0	0	1	1	0	1	1	4	1	2	2	1	3	1	0	1	3	1	0	1	0	1	0	0	0	25.9138
1	0	0	0	0	0	0	0	0	0	0	0	0	0	0	0	0	0	0	0	0	0	0	0	0	0	0	0	0	0	0	0	0	2	1	0	2	0	1	0	1	0	0	0	0	1	0	0	0	27.5921
1	0	0	0	0	0	0	0	0	0	0	0	0	0	0	0	0	0	0	1	1	1	0	3	0	0	0	1	1	1	0	3	0	2	2	1	7	0	1	0	2	1	0	0	1	0	0	0	1	38.1492
1	0	0	1	0	1	0	2	0	0	0	0	0	0	0	0	0	0	0	0	0	0	0	0	0	0	0	1	0	1	0	2	0	1	3	1	3	1	0	0	1	1	0	1	0	0	0	0	0	30.6283
2	0	0	1	0	0	0	1	0	0	0	1	0	0	0	1	0	0	0	0	0	0	0	0	0	0	0	1	0	0	0	1	0	3	3	1	3	0	1	0	1	1	1	1	0	0	0	0	0	23.4853
1	0	0	1	0	1	0	2	0	0	0	0	0	0	0	0	0	0	0	0	1	0	0	1	0	0	0	1	1	1	0	3	0	1	2	1	3	0	1	1	2	1	0	0	1	0	0	0	1	25.5058
1	1	1	1	1	1	0	5	1	0	0	0	0	0	0	0	0	1	1	1	1	1	0	5	1	1	1	1	1	1	0	5	1	3	2	1	8	0	1	1	1	0	1	1	0	1	0	1	0	31.0828
1	1	1	1	1	1	1	6	1	1	0	0	0	1	0	2	0	0	0	0	0	0	0	0	0	1	1	1	1	1	1	6	1	4	1	0	6	0	1	1	1	1	1	1	1	0	1	1	1	25.4675
1	0	0	0	0	0	0	0	0	0	0	0	0	0	0	0	0	0	1	1	0	0	1	3	0	0	1	1	0	0	1	3	0	3	1	0	2	1	1	1	2	1	0	1	1	0	0	0	0	39.1841
1	0	1	0	0	1	0	2	0	0	0	0	0	0	0	0	0	0	0	0	0	0	0	0	0	0	1	0	0	1	0	2	0	3	2	1	7	1	1	1	2	1	0	1	0	0	1	0	0	25.2594
1	0	0	0	0	1	0	1	0	0	0	0	0	1	0	1	0	0	0	0	0	0	0	0	0	0	0	0	0	1	0	1	0	2	2	0	4	0	1	0	1	0	0	1	0	1	0	0	0	19.8412
1	0	0	0	0	0	0	0	0	0	0	0	0	0	0	0	0	0	1	0	0	0	0	1	0	0	1	0	0	0	0	1	0	2	1	0	2	0	0	1	3	0	0	1	0	0	0	0	0	20.3149
2	0	0	1	1	1	0	3	0	0	0	0	0	0	0	0	0	0	0	0	0	0	0	0	0	0	0	1	1	1	0	3	0	1	2	1	1	0	1	1	3	1	0	0	1	1	0	0	1	24.5311
1	0	1	1	0	1	0	3	0	0	1	1	0	0	0	2	0	0	0	0	0	1	1	2	0	0	1	1	0	1	1	4	1	2	2	1	3	0	1	0	2	1	1	1	0	0	0	0	1	31.9617
1	1	0	0	1	1	0	3	0	0	0	0	1	1	0	2	0	0	0	0	0	0	0	0	0	1	0	0	1	1	0	3	0	4	2	1	7	0	1	1	2	1	0	0	0	1	0	0	1	32.2628
1	1	1	1	0	1	1	5	1	0	0	1	0	1	1	3	0	0	0	1	0	1	1	3	0	1	1	1	0	1	1	5	1	1	3	1	4	0	1	0	1	1	0	1	0	1	0	0	0	45.1444
1	1	1	0	1	1	1	5	1	0	0	0	0	0	0	0	0	0	0	0	0	0	0	0	0	1	1	0	1	1	1	5	1	2	2	1	8	0	1	1	1	1	0	1	0	0	0	0	1	27.1075
3	1	1	1	1	1	1	6	1	1	1	1	1	1	1	6	1	0	0	0	0	0	0	0	0	1	1	1	1	1	1	6	1	4	1	0	3	1	1	0	2	1	1	1	0	1	0	0	1	35.5264
3	1	0	1	0	1	0	3	0	0	0	0	0	0	0	0	0	0	0	0	0	0	0	0	0	1	0	1	0	1	0	3	0	3	2	1	7	0	1	1	4		1	1	0	1	0	1	1	43.0007
1	0	1	1	0	1	0	3	0	0	1	1	1	0	0	3	0	0	0	1	0	0	0	1	0	0	1	1	1	1	0	4	1	3	1	0	1	1	1	0	2	1	0	0	1	1	0	0	0	22.2204
1	0	0	0	0	0	0	0	0	0	0	0	1	0	1	2	0	0	0	0	0	1	0	1	0	0	0	0	1	1	1	3	0	4	2	1	7	1	1	0	1	0	0	0	0	0	0	0	1	19.5154
2	0	1	1	0	0	0	2	0	0	1	0	0	1	0	2	0	0	1	1	0	1	0	3	0	0	1	1	0	1	0	3	0	3	3	1	7	0	1	1	3	0	0	1	0	1	0	0	0	37.5661
1	0	0	0	0	0	0	0	0	0	0	0	0	0	0	0	0	0	0	1	0	0	0	1	0	0	0	1	0	0	0	1	0	4	3	1	7	0	1	0	4	0	0	1	0	1	0	0	0	34.0123
1	0	1	1	0	1	0	3	0	0	0	0	0	0	0	0	0	1	0	0	0	0	0	1	0	1	1	1	0	1	0	4	1	4	2	1	4	0	1	0	3	0	1	1	1	1	0	0	0	34
2	0	0	0	1	0	0	1	0	1	0	0	0	0	0	1	0	0	0	1	0	1	1	3	0	1	0	1	1	1	1	5	1	4	1	1	7	1	1	1	1	1	0	1	1	1	0	1	1	28.3066
2	0	0	0	1	0	0	1	0	0	0	0	0	0	0	0	0	0	0	0	0	0	0	0	0	0	0	0	1	0	0	1	0	1	3	0	1	1	1	1	3	1	0	0	0	0	0	0	1	35.321
1	0	0	0	0	0	0	0	0	0	0	0	0	0	0	0	0	0	0	0	0	0	0	0	0	0	0	0	0	0	0	0	0	1	1	0	3	1	1	0	1	0	0	0	0	0	0	0	0	26
1	0	0	0	0	0	0	0	0	0	0	0	0	0	0	0	0	0	0	0	0	1	1	2	0	0	0	0	0	1	1	2	0	1	1	0	5	1	1	0	1	1	0	1	0	0	0	0	0	34.7543
1	0	0	1	0	0	0	1	0	0	0	1	1	0	1	3	0	0	0	0	0	1	1	2	0	0	0	1	1	1	1	4	1	1	1	0	5	0	1	1	1	1	0	0	1	1	0	0	1	24.5147
1	0	0	1	0	0	0	1	0	0	0	0	0	0	0	0	0	0	0	0	0	0	0	0	0	0	0	1	0	0	0	1	0	3	2	0	8	0	1	0	1	1	0	0	1	0	0	0	0	20.3313
2	0	0	0	0	1	0	1	0	0	0	0	0	0	0	0	0	0	0	0	0	0	0	0	0	0	0	0	0	1	0	1	0	1	1	0	5	0	0	0	0	0	0	1	0	0	0	0	0	32.7721
1	0	0	1	1	1	0	3	0	0	0	0	1	0	0	1	0	0	0	1	1	1	0	3	0	0	0	1	1	1	0	3	0	4	1	0	7	1	1	0	2	0	0	1	1	1	1	0	0	45.8864
2	0	0	0	0	0	0	0	0	0	0	0	0	0	0	0	0	1	0	1	0	1	0	3	0	1	0	1	0	1	0	3	0	4	2	1	7	0	1	0	2	0	0	0	1	1	0	0	0	27.5318
1	0	0	1	1	1	0	3	0	0	0	0	0	0	0	0	0	0	0	0	0	0	0	0	0	0	0	1	1	1	0	3	0	3	2	1	4	0	1	1	1	1	0	1	0	1	0	0	0	24.4819
1	0	0	1	0	0	1	2	0	0	0	0	1	0	0	1	0	0	0	0	0	1	0	1	0	0	0	1	1	1	1	4	1	3	2	0	5	1	1	0	5	0	0	1	0	1	0	0	0	20.1889
3	0	0	0	0	0	0	0	0	0	0	0	0	0	0	0	0	1	1	0	0	1	1	4	1	1	1	0	0	1	1	4	1	3	2	1	7	0	1	0	1	1	0	1	0	0	1	1	1	27.0938
2	0	1	1	0	1	0	3	0	0	0	0	0	0	0	0	0	0	0	0	0	1	1	2	0	0	1	1	0	1	1	4	1	1	2	1	1	1	1	0	2	0	0	1	0	1	0	0	1	40.167
2	0	0	0	0	1	0	1	0	0	0	0	0	0	0	0	0	0	0	0	0	1	0	1	0	0	0	0	0	1	0	1	0	2	1	1	7	0	1	0	7	1	0	1	0	1	0	0	0	39.1157
1	0	0	0	0	1	0	1	0	0	0	0	0	0	0	0	0	0	0	1	0	1	0	2	0	0	0	1	0	1	0	2	0	1	2	1	2	0	1	0	4	0	0	0	1	1	0	0	0	28.4736
3	0	0	1	0	1	0	2	0	0	0	0	0	0	0	0	0	0	0	0	0	0	0	0	0	0	0	1	0	1	0	2	0	2	2	0	4	1	0	1	2	0	0	0	0	0	0	0	0	22.5133
1	0	0	0	0	0	0	0	0	0	0	0	0	0	0	0	0	0	0	0	0	1	0	1	0	0	0	0	0	1	0	1	0	4	1	0	2	0	1	1	1	1	0	1	0	1	0	0	0	23.2115
1	0	0	1	1	1	0	3	0	0	0	0	0	0	0	0	0	0	0	0	0	0	0	0	0	0	0	1	1	1	0	3	0	1	2	0	1	1	1	1	1	1	0	1	1	1	1	0	1	29.9685
1	0	0	0	0	0	0	0	0	0	0	0	0	0	0	0	0	0	0	0	0	0	0	0	0	0	0	0	0	0	0	0	0	1	2	0	1	1	0	1	2	0	0	0	0	0	0	0	1	22.0835
1	1	1	1	1	1	1	6	1	0	0	0	0	0	0	0	0	1	1	1	1	1	1	6	1	1	1	1	1	1	1	6	1	4	2	1	3	1	1	0	1	1	1	1	1	1	0	1	1	40.9199
2	1	1	1	1	1	1	6	1	0	0	0	0	0	0	0	0	1	1	1	1	1	1	6	1	1	1	1	1	1	1	6	1	4	2	0	6	1	1	1	1	1	1	1	1	1	1	1	1	25.0815
1	1	1	1	0	1	1	5	1	0	0	0	0	0	0	0	0	1	1	1	0	1	1	5	1	1	1	1	0	1	1	5	1	4	1	1	7	0	0	0	2	0	0	1	0	0	0	0	1	43
1	0	0	0	0	0	0	0	0	0	0	0	0	0	0	0	0	1	1	1	1	1	1	6	1	1	1	1	1	1	1	6	1	2	2	0	8	0	1	0	3	0	1	1	0	1	0	0	1	33
1	0	1	1	0	1	1	4	1	0	0	0	0	0	0	0	0	0	0	0	0	0	0	0	0	0	1	1	0	1	1	4	1	4	3	1	6	1	1	0	1	1	0	1	0	0	0	0	1	32.4572
1	0	0	0	0	0	0	0	0	0	0	0	0	0	0	0	0	0	0	1	0	1	1	3	0	0	0	1	0	1	1	3	0	3	3	1	4	1	0	0	2	1	1	0	0	1	0	0	1	46.3162
2	1	0	0	0	0	0	1	0	0	0	0	0	0	0	0	0	0	0	0	0	0	0	0	0	1	0	0	0	0	0	1	0	1	2	1	3	1	1	0	4	1	0	0	0	1	1	0	1	28.9774
1	0	1	1	1	1	0	4	1	0	0	0	1	1	0	2	0	1	1	1	1	1	0	5	1	1	1	1	1	1	0	5	1	1	2	0	7	1	1	0	4	1	0	0	1	1	0	0	1	37
1	1	1	1	0	1	1	5	1	0	0	0	0	0	0	0	0	0	0	0	0	0	0	0	0	1	1	1	0	1	1	5	1	4	1	1	6	1	0	1	2	0	0	1	0	0	0	0	0	26.3765
1	0	0	1	1	1	0	3	0	0	1	0	1	1	1	4	1	1	0	0	0	1	0	2	0	1	1	1	1	1	1	6	1	4	1	0	3	0	1	0	2	1	0	1	1	1	0	0	1	37.5003
1	1	1	1	1	1	0	5	1	0	0	0	0	0	0	0	0	0	0	0	0	1	0	1	0	1	1	1	1	1	0	5	1	4	1	0	4	1	1	1	1	1	0	0	1	1	0	0	1	23.6715
1	0	0	0	0	0	0	0	0	0	0	0	0	0	0	0	0	1	0	0	1	1	1	4	1	1	0	0	1	1	1	4	1	4	1	1	5	0	1	0	2	1	1	1	1	1	0	1	1	34.4148
1	1	1	1	1	1	1	6	1	1	1	1	1	0	0	4	1	0	1	1	1	1	0	4	1	1	1	1	1	1	1	6	1	4	1	0	7	0	1	1	2	0	1	1	0	0	0	0	0	31.1841
10	0	0	0	0	0	0	0	0	0	0	0	0	0	0	0	0	0	0	0	0	0	0	0	0	0	0	0	0	0	0	0	0		3	1	5	1	1	0	3	1	0	0	0	1	0	0	0	34.6968
1	0	1	1	1	0	0	3	0	0	0	0	0	0	0	0	0	0	0	0	0	1	0	1	0	0	1	1	1	1	0	4	1	2	1	1	5	0	1	0	2	1	1	1	1	1	0	0	0	31.0965
2	0	0	0	0	0	0	0	0	0	0	0	0	0	0	0	0	0	0	0	0	0	0	0	0	0	0	0	0	0	0	0	0	3	2	1	6	1	1	1	1	1	0	1	0	0	0	0	1	21.2813
1	0	0	1	1	1	0	3	0	0	0	0	0	0	0	0	0	0	0	0	0	0	0	0	0	0	0	1	1	1	0	3	0	1	2	0	5	1	1	0	1	1	0	1	1	1	0	0	1	33.0294
1	0	0	0	0	0	0	0	0	0	0	0	0	0	0	0	0	0	0	1	0	1	0	2	0	0	0	1	0	1	0	2	0	3	2	0	8	1	1	0	1	0	0	1	1	0	0	0	0	30
1	0	1	1	1	0	0	3	0	0	0	0	0	0	0	0	0	0	1	1	1	0	0	3	0	0	1	1	1	0	0	3	0	4	1	0	3	0	1	1	2	1	0	1	0	0	0	0	1	34.2834
1	0	0	0	1	0	0	1	0	0	0	0	0	0	0	0	0	0	0	0	0	1	1	2	0	0	0	0	1	1	1	3	0	4	2	1	5	0	0	0	3	0	0	1	0	1	0	0	0	23.2827
1	0	0	0	0	0	0	0	0	0	0	0	0	0	0	0	0	0	1	0	1	1	1	4	1	0	1	0	1	1	1	4	1	1	1	1	1	0	1	0	2	0	1	1	0	0	0	0	0	36.4846
1	0	0	0	0	0	0	0	0	0	0	0	1	1	0	2	0	0	0	0	0	0	0	0	0	0	0	0	1	1	0	2	0	3	1	0	8	1	1	0	4	0	0	1	0	0	0	0	0	37.6728
1	1	1	1	1	1	0	5	1	0	0	0	0	0	0	0	0	1	1	1	1	1	0	5	1	1	1	1	1	1	0	5	1	4	1	0	3	0	0	0	3	1	0	1	0	0	0	0	0	37.0595
1	0	0	1	0	1	0	2	0	0	0	1	0	1	0	2	0	0	0	1	0	1	0	2	0	0	0	1	0	1	0	2	0	1	1	0	2	1	1	1	1	1	0	0	1	1	0	0	1	26.0424
2	0	0	1	0	0	0	1	0	0	0	0	0	0	0	0	0	0	0	0	0	0	0	0	0	0	0	1	0	0	0	1	0	1	1	0	1	1	1	0	4	0	0	0	0	0	0	0	0	42.6393
0	0	0	0	0	0	0	0	0	0	0	0	0	0	0	0	0	0	0	0	0	0	0	0	0	0	0	0	0	0	0	0	0	1	1	0	1	0	1	0	4	0	0	1	0	0	0	0	1	30.3901
2	0	0	0	0	0	0	0	0	0	0	0	0	0	0	0	0	1	1	0	1	1	1	5	1	1	1	0	1	1	1	5	1	2	2	1	6	1	1	1	2	1	0	1	0	1	0	0	1	36.1342
3	0	0	1	1	1	0	3	0	0	0	0	0	0	0	0	0	0	0	1	1	1	0	3	0	0	0	1	1	1	0	3	0	4	1	1	3	1	1	0	1	1	0	0	0	1	0	0	1	33.3306
1	0	0	0	0	0	0	0	0	0	0	0	0	0	0	0	0	0	0	0	0	0	0	0	0	0	0	0	0	0	0	0	0	2	2	0	8	1	1	1	1	1	0	0	1	0	1	0	1	24.4271
1	0	1	1	0	1	0	3	0	0	0	0	0	1	0	1	0	0	1	1	0	1	0	3	0	0	1	1	0	1	0	3	0	4	1	1	7	1	1	0	4	1	0	1	0	1	0	0	0	36
1	1	1	1	0	0	0	3	0	0	0	0	0	0	0	0	0	1	1	0	0	0	0	2	0	1	1	1	0	0	0	3	0	2	1	0	5	0	0	1	4	0	1	1	1	1	0	0	0	29.2183
1	0	0	0	0	0	0	0	0	0	0	0	0	0	0	0	0	0	0	0	0	1	0	1	0	0	0	0	0	1	0	1	0	4	1	1	6	1	1	1	0	0	0	0	1	0	0	0	0	21.5441
1	1	1	1	0	0	0	3	0	0	0	0	0	0	0	0	0	0	0	0	0	1	0	1	0	1	1	1	0	1	0	4	1	1	1	0	5	1	1	1	1	0	1	1	1	1	0	0	0	22.2779
1	1	0	1	0	0	1	3	0	0	0	0	0	0	0	0	0	0	0	0	0	0	0	0	0	1	0	1	0	0	1	3	0	2	1	0	5	0	1	1	2	0	1	1	1	1	0	1	0	33.0678
1	0	1	0	1	0	1	3	0	0	0	0	0	0	0	0	0	0	0	0	0	0	0	0	0	0	1	0	1	0	1	3	0	2	1	1	2	0	1	1	2	1	0	0	1	1	1	0	0	28.2929
1	0	0	0	0	1	0	1	0	0	0	1	0	0	0	1	0	0	0	0	0	0	0	0	0	0	0	1	0	1	0	2	0	1	2	1	2	1	1	0	2	0	0	0	0	0	0	0	0	36.7584
2	0	0	0	0	0	0	0	0	1	1	0	0	0	0	2	0	0	0	1	0	1	1	3	0	1	1	1	0	1	1	5	1	4	3	1	4	1	1	1	2	1	0	0	0	1	0	0	1	35.9507
1	0	1	1	0	1	1	4	1	0	0	0	0	0	0	0	0	0	0	0	0	0	0	0	0	0	1	1	0	1	1	4	1	1	2	1	8	1	1	0	2	1	0	1	1	1	1	1	1	33.1992
1	0	0	1	0	0	0	1	0	0	0	0	0	0	0	0	0	0	0	0	0	0	0	0	0	0	0	1	0	0	0	1	0	1	1	1	6	0	1	1	3	0	0	0	0	0	0	0	1	20.5886
1	0	1	1	1	0	1	4	1	0	0	0	0	1	0	1	0	0	0	0	0	0	0	0	0	0	1	1	1	1	1	5	1	1	2	1	1	1	1	0	1	1	0	0	1	1	0	0	1	30
1	1	1	1	1	1	1	6	1	0	0	0	0	0	0	0	0	0	0	0	0	0	0	0	0	1	1	1	1	1	1	6	1	4	2	1	8	0	1	0	3	0	1	1	0	1	0	1	0	34.8994
1	0	0	0	0	0	0	0	0	0	1	0	0	0	0	1	0	1	0	1	0	1	1	4	1	1	1	1	0	1	1	5	1	2	2	1	2	1	1	1	2	0	1	1	1	1	1	1	1	25.4565
3	0	1	0	0	0	0	1	0	0	0	0	0	0	0	0	0	0	0	0	0	0	0	0	0	0	1	0	0	0	0	1	0	1	2	1	2	1	0	0	3	0	0	1	1	0	0	0	0	21.0185
1	0	0	0	0	0	0	0	0	0	0	0	0	0	0	0	0	0	0	0	0	0	0	0	0	0	0	0	0	0	0	0	0	3	3	1	3	0	1	0	3	0	0	1	0	1	0	0	0	35.4743
2	0	0	1	0	1	0	2	0	0	0	0	0	0	0	0	0	0	0	1	0	1	0	2	0	0	0	1	0	1	0	2	0	1	2	1	4	0	1	0	2	0	0	0	0	1	0	0	0	33.5825
2	0	1	1	1	1	0	4	1	0	1	1	1	1	0	4	1	0	1	1	1	1	0	4	1	0	1	1	1	1	0	4	1	1	2	1	8	0	1	0	2	1	0	1	1	1	0	0	1	23.269
2	0	0	0	0	0	0	0	0	0	0	0	0	0	0	0	0	0	0	0	0	0	0	0	0	0	0	0	0	0	0	0	0	2	2	1	7	1	1	0	3	1	0	0	0	1	0	0	0	38
1	0	0	0	0	0	0	0	0	0	0	0	0	0	0	0	0	1	1	1	1	1	1	6	1	1	1	1	1	1	1	6	1	3	3	0	5	0	0	0	1	1	0	0	0	1	1	0	0	20.5147
1	0	1	0	0	0	0	1	0	0	0	0	0	0	0	0	0	1	0	0	0	0	0	1	0	1	1	0	0	0	0	2	0	2	2	1	2	0	1	0	3	1	0	1	0	1	0	0	1	37
2	1	0	1	1	1	0	4	1	1	0	0	1	1	0	3	0	1	0	1	1	1	0	4	1	1	0	1	1	1	0	4	1	4	1	0	7	0	1	1	5	0	1	1	1	1	1	0	1	33.9247
1	0	0	1	0	0	0	1	0	0	0	0	0	0	0	0	0	1	0	0	0	1	0	2	0	1	0	1	0	1	0	3	0	1	1	0	5	1	1	0	3	1	1	1	1	1	0	0	0	41.5305
1	1	0	1	1	1	1	5	1	0	0	0	0	0	0	0	0	0	0	0	0	0	0	0	0	1	0	1	1	1	1	5	1	4	2	1	6	0	0	0	1	0	1	0	1	1	0	1	1	24.1643
1	0	0	1	0	0	0	1	0	0	0	0	0	0	0	0	0	0	0	0	0	0	0	0	0	0	0	1	0	0	0	1	0	2	2	0	4	0	1	0	3	0	0	0	0	1	0	0	0	28.2546
1	1	1	0	1	1	0	4	1	1	1	0	1	1	0	4	1	0	0	0	0	0	0	0	0	1	1	0	1	1	0	4	1	1	2	0	5	0	1	1	2	1	1	1	1	1	0	0	1	32.0137
2	0	1	0	1	1	0	3	0	0	0	0	0	0	0	0	0	0	1	0	1	0	0	2	0	0	1	0	1	1	0	3	0	1	1	1	2	1	1	1	1	0	0	1	1	1	0	0	0	24.1725
2	0	0	0	0	0	0	0	0	0	0	0	0	0	0	0	0	0	0	1	0	1	1	3	0	0	0	1	0	1	1	3	0	2	2	1	2	1	1	0	1	1	1	1	0	1	0	0	1	30.0808
1	0	0	0	0	0	0	0	0	0	0	0	0	0	0	0	0	0	0	0	0	1	0	1	0	0	0	0	0	1	0	1	0	3	2	1	8	0	1	1	1	1	0	0	1	0	0	0	0	24.3313
1	0	1	1	0	0	0	2	0	0	0	0	0	0	0	0	0	1	0	0	0	1	1	3	0	1	1	1	0	1	1	5	1	1	3	0	4	1	1	1	1	0	0	0	1	0	0	1	1	36.5448
1	0	0	0	0	0	0	0	0	0	0	0	0	0	0	0	0	0	0	0	0	0	0	0	0	0	0	0	0	0	0	0	0	1	3	1	4	0	0	0	5	0	0	1	1	0	0	0	0	47.9179
2	0	0	0	0	0	0	0	0	0	0	0	0	0	0	0	0	0	0	1	0	1	0	2	0	0	0	1	0	1	0	2	0	3	3	1	4	1	0	0	2	0	0	0	0	1	0	0	0	31.1376
1	1	1	0	1	0	1	4	1	0	0	0	0	0	0	0	0	1	0	1	0	1	0	3	0	1	1	1	1	1	1	6	1	3	2	1	1	0	1	0	2	0	0	0	1	1	0	0	0	32.0027
1	0	1	0	1	0	0	2	0	0	0	0	0	0	0	0	0	1	0	0	0	1	1	3	0	1	1	0	1	1	1	5	1	3	2	1	3	1	1	0	2	1	0	0	0	1	0	0	1	28.1232
1	0	0	0	1	0	1	2	0	0	0	0	0	0	0	0	0	0	0	1	1	1	1	4	1	0	0	1	1	1	1	4	1	4	1	0	5	0	1	1	3	1	0	0	1	1	1	1	0	33.7112
1	1	1	1	1	1	0	5	1	0	0	0	0	0	0	0	0	0	0	0	0	0	0	0	0	1	1	1	1	1	0	5	1	1	2	1	8	1	1	1	3	0	1	1	1	1	1	1	0	36.115
1	0	1	0	0	1	0	2	0	0	0	0	0	0	0	0	0	0	1	0	0	1	0	2	0	0	1	0	0	1	0	2	0	2	2	1	4	0	1	1	2	0	0	1	0	1	0	0	0	28
1	0	0	0	0	0	0	0	0	0	0	0	0	0	0	0	0	0	0	0	0	0	0	0	0	0	0	0	0	0	0	0	0	1	2	1	2	1	0	0	1	1	0	0	0	0	0	0	1	35.0965
1	0	0	0	1	1	0	2	0	0	0	0	0	0	0	0	0	0	0	1	0	0	0	1	0	0	0	1	1	1	0	3	0	2	1	0	2	0	1	1	3	0	0	1	0	1	0	0	1	32
1	1	1	0	0	0	1	3	0	0	0	0	0	0	0	0	0	0	0	0	0	0	0	0	0	1	1	0	0	0	1	3	0	2	2	0	6	1	1	0	1	0	1	0	1	0	0	0	0	35.0226
2	0	1	1	0	1	0	3	0	0	0	0	0	1	0	1	0	0	0	1	0	1	0	2	0	0	1	1	0	1	0	3	0	2	2	1	8	1	1	1	2	1	0	1	1	1	0	0	1	45.462
1	0	1	1	0	0	0	2	0	0	1	1	0	0	0	2	0	0	1	1	0	0	0	2	0	0	1	1	0	0	0	2	0	2	2	0	7	0	1	0	3	1	0	1	0	1	0	0	0	43.1102
1	1	1	0	0	1	1	4	1	0	0	0	0	0	0	0	0	0	0	0	0	0	0	0	0	1	1	0	0	1	1	4	1	3	3	0	6	1	1	1	2	1	0	1	0	0	0	0	0	26.3299
1	1	0	0	0	1	0	2	0	0	0	0	0	1	0	1	0	0	0	0	0	0	0	0	0	1	0	0	0	1	0	2	0	2	2	1	5	1	1	1	2	1	1	1	1	1	0	0	1	20.386
1	0	1	1	1	1	0	4	1	0	1	1	1	1	0	4	1	0	0	0	0	0	0	0	0	0	1	1	1	1	0	4	1	1	2	1	8	0	1	1	1	1	0	1	1	1	0	0	1	30.8775
1	0	0	1	0	0	0	1	0	0	0	0	0	0	0	0	0	1	0	0	0	1	0	2	0	1	0	1	0	1	0	3	0	4	2	0	2	1	0	1	1	0	0	0	1	0	0	0	0	27.0116
1	0	0	1	0	0	0	1	0	0	0	0	0	0	0	0	0	1	0	0	0	0	0	1	0	1	0	1	0	0	0	2	0	4	2	1	7	0	1	1	1	1	0	1	0	0	1	0	0	33.2019
1	0	0	0	1	1	0	2	0	0	0	0	0	0	0	0	0	0	0	0	0	0	0	0	0	0	0	0	1	1	0	2	0	3	3	1	6	0	0	1	1	0	0	1	0	0	0	0	0	25.9521
1	1	0	1	1	0	1	4	1	0	0	0	0	0	0	0	0	1	1	1	1	1	1	6	1	1	1	1	1	1	1	6	1	1	2	1	4	1	1	1	4	1	0	1	0	1	0	0	0	27.8138
2	0	0	0	1	0	0	1	0	0	0	0	0	0	0	0	0	0	1	1	0	1	1	4	1	0	1	1	1	1	1	5	1	1	1	0	8	0	1	1	2	0	0	0	0	1	0	0	0	33.0979
1	0	1	1	0	1	0	3	0	0	1	1	0	1	0	3	0	0	0	0	0	0	0	0	0	0	1	1	0	1	0	3	0	4	2	1	3	0	1	0	2	1	0	1	0	1	0	0	1	35.1212
1	1	0	0	1	1	0	3	0	0	0	0	0	0	0	0	0	0	1	1	1	1	0	4	1	1	1	1	1	1	0	5	1	4	2	0	5	1	0	0	2	0	1	1	1	1	0	0	1	28.4079
4	0	0	1	0	0	0	1	0	0	0	1	0	0	0	1	0	0	0	1	0	0	0	1	0	0	0	1	0	0	0	1	0	1	2	1	7	0	1	0	1	1	0	1	0	1	0	0	1	34.1081
2	0	0	1	0	0	0	1	0	0	0	0	0	0	0	0	0	0	0	0	0	0	0	0	0	0	0	1	0	0	0	1	0	1	2	1	7	0	1	1	3	0	0	0	0	0	0	0	1	26.809
2	0	0	0	0	0	0	0	0	0	0	0	0	0	0	0	0	0	0	0	0	0	0	0	0	0	0	0	0	0	0	0	0	1	1	1	6	0	1	0	1	0	0	0	0	0	0	0	1	35.3593
3	0	0	0	0	0	0	0	0	0	0	0	0	0	0	0	0	1	1	1	1	1	0	5	1	1	1	1	1	1	0	5	1	4	1	0	5	0	0	1	5	1	0	1	1	1	0	0	1	23.3922
2	0	0	0	0	0	0	0	0	0	0	1	0	0	0	1	0	0	0	0	0	0	0	0	0	0	0	1	0	0	0	1	0	2	2	0	3	0	1	1		1	1	1	0	0	0	0	1	24.0411
1	0	0	0	0	0	0	0	0	0	0	0	0	0	0	0	0	1	1	1	1	1	1	6	1	1	1	1	1	1	1	6	1	4	2	0	8	0	1	1	1	0	0	1	1	1	0	0	1	39.9398
2	0	1	1	1	1	1	5	1	0	0	0	1	1	0	2	0	0	1	1	1	1	1	5	1	0	1	1	1	1	1	5	1	4	3	1	7	1	1	1	1	1	1	0	0	1	0	0	0	22.026
2	0	0	1	0	0	1	2	0	0	0	0	0	0	0	0	0	0	1	1	0	1	1	4	1	0	1	1	0	1	1	4	1	3	2	1	2	0	1	1	4	1	0	1	1	0	0	0	1	27.3402
1	0	0	0	0	0	0	0	0	0	0	0	0	0	0	0	0	0	0	0	0	0	0	0	0	0	0	0	0	0	0	0	0	1	2	0	4	0	0	1	1	0	0	1	1	0	0	0	0	26.1218
1	0	0	1	1	1	0	3	0	0	0	0	0	1	0	1	0	0	0	0	0	0	0	0	0	0	0	1	1	1	0	3	0	1	1	0	5	0	1	1	1	0	1	0	1	0	0	0	0	26.0561
2	0	0	0	0	0	0	0	0	0	0	0	0	0	0	0	0	0	0	1	0	1	0	2	0	0	0	1	0	1	0	2	0	4	2	0	7	0	1	1	3	0	0	1	0	0	0	0	1	26.3436
1	0	1	1	1	1	0	4	1	0	1	0	0	1	0	2	0	0	0	0	0	0	0	0	0	0	1	1	1	1	0	4	1	1	2	0	5	0	1	1	1	1	0	1	1	0	1	1	1	21.0924
1	0	0	0	0	0	0	0	0	0	0	0	0	0	0	0	0	0	1	0	0	1	0	2	0	0	1	0	0	1	0	2	0	4	1	0	8	1	1	1	1	1	0	1	1	0	0	0	0	25.5195
1	0	0	0	0	0	0	0	0	0	0	0	0	0	0	0	0	0	0	0	0	0	0	0	0	0	0	0	0	0	0	0	0	2	1	0	4	1	0	0	4	0	0	0	0	0	0	0	0	20.4572
2	0	0	1	0	0	0	1	0	0	0	0	0	0	0	0	0	0	0	0	1	1	0	2	0	0	0	1	1	1	0	3	0	1	2	1	7	0	1	0	2	1	0	1	0	1	0	0	1	24.9363
2	1	1	1	1	1	0	5	1	0	0	0	0	0	0	0	0	0	0	0	0	0	0	0	0	1	1	1	1	1	0	5	1	1	2	0	8	1	1	0	1	0	0	1	1	1	0	1	1	28
1	0	1	1	1	1	0	4	1	0	1	0	0	0	0	1	0	0	0	0	0	0	0	0	0	0	1	1	1	1	0	4	1	3	3	1	3	1	1	1	2	0	0	1	0	0	0	0	1	25.1608
2	0	0	0	0	0	0	0	0	0	0	0	0	0	0	0	0	0	0	0	0	1	0	1	0	0	0	0	0	1	0	1	0	3	2	0	8	0	1	0	1	1	0	0	0	0	0	0	1	25.4565
2	0	0	0	0	0	0	0	0	0	0	0	0	0	0	0	0	0	0	1	0	0	0	1	0	0	0	1	0	0	0	1	0	2	2	0	8	0	0	1	3	0	0	1	0	0	0	0	0	23.1923
1	0	0	1	0	1	0	2	0	0	0	0	0	1	0	1	0	0	0	0	0	0	0	0	0	0	0	1	0	1	0	2	0	4	2	1	7	1	1	0	3	1	0	0	1	0	0	0	1	31.6578
1	1	0	1	0	1	0	3	0	0	0	0	1	1	0	2	0	0	0	0	0	0	0	0	0	1	0	1	1	1	0	4	1	3	2	0	8	0	1	1	1	0	0	1	1	0	0	0	0	27.0637
1	1	1	1	0	0	0	3	0	0	0	0	0	0	0	0	0	0	0	0	0	0	0	0	0	1	1	1	0	0	0	3	0	1	1	0	5	1	1	0	2	1	1	1	1	0	0	0	1	43.1102
1	0	0	0	0	0	0	0	0	0	0	0	0	0	0	0	0	0	0	0	0	1	0	1	0	0	0	0	0	1	0	1	0	1	1	1	4	1	1	1	1	0	1	1	1	0	0	0	0	25.117
1	0	0	1	0	0	0	1	0	0	0	0	0	0	0	0	0	0	0	0	0	0	0	0	0	0	0	1	0	0	0	1	0	3	1	0	2	1	1	1	1	0	0	0	0	0	0	0	0	21.2266
1	0	0	1	1	1	0	3	0	0	0	0	0	1	0	1	0	1	1	1	1	1	0	5	1	1	1	1	1	1	0	5	1	2	2	1	1	1	1	1	1	1	0	1	0	1	0	0	1	41
1	0	0	1	1	1	1	4	1	0	0	1	0	0	0	1	0	0	0	0	0	0	0	0	0	0	0	1	1	1	1	4	1	2	3	1	1	1	1	0	4	0	0	1	1	1	0	1	0	28
1	1	1	1	1	1	1	6	1	0	0	0	0	0	0	0	0	0	0	0	0	0	0	0	0	1	1	1	1	1	1	6	1	2	1	0	6	0	1	1	1	1	0	0	1	0	1	0	1	24.1999
1	0	1	1	0	0	0	2	0	0	1	1	0	0	0	2	0	0	1	1	0	0	0	2	0	0	1	1	0	0	0	2	0	1	2	1	2	1	1	0	3	1	0	1	0	1	0	0	1	30.2012
2	0	1	1	1	1	0	4	1	0	0	0	0	0	0	0	0	0	0	0	0	0	0	0	0	0	1	1	1	1	0	4	1	4	2	1	8	0	1	0	3	1	0	1	1	1	1	0	0	41.6126
1	0	1	1	0	1	0	3	0	0	0	0	0	0	0	0	0	0	0	0	0	0	0	0	0	0	1	1	0	1	0	3	0	4	2	0	3	0	0	0	2	1	0	1	0	1	0	0	0	27.7974
1	0	0	0	0	0	1	1	0	0	0	0	0	0	0	0	0	1	0	1	1	1	1	5	1	1	0	1	1	1	1	5	1	4	2	0	5	0	0	1	3	1	0	1	1	1	1	1	1	39.2717
2	0	0	1	0	0	0	1	0	0	0	0	0	0	0	0	0	0	1	0	0	0	0	1	0	0	1	1	0	0	0	2	0	3	2	1	2	0	1	1	1	1	0	1	0	1	1	0	1	30.4695
1	1	1	1	1	0	0	4	1	0	0	0	0	0	0	0	0	0	0	0	0	0	0	0	0	1	1	1	1	0	0	4	1	1	1	0	5	1	1	1	1	1	1	1	1	0	0	0	1	31.0938
1	0	1	1	1	1	1	5	1	0	1	1	1	1	1	5	1	0	1	1	1	1	1	5	1	0	1	1	1	1	1	5	1	4	2	1	1	1	1	0	3	1	1	1	1	1	0	0	1	42.0917
1	1	1	1	0	1	0	4	1	1	1	1	0	1	0	4	1	0	0	0	0	0	0	0	0	1	1	1	0	1	0	4	1	4	2	1	8	1	1	1	1	0	1	0	1	0	0	0	0	27.447
1	0	1	1	1	1	0	4	1	0	0	1	1	1	0	3	0	0	1	1	1	1	0	4	1	0	1	1	1	1	0	4	1	3	2	0	7	1	1	0	1	1	0	0	1	0	0	0	1	35.5291
1	0	0	1	1	1	0	3	0	0	0	0	0	0	1	1	0	0	1	0	1	1	0	3	0	0	1	1	1	1	1	5	1	2	2	1	3	1	1	0	1	0	0	1	0	1	0	0	1	43.5592
1	0	1	1	1	0	0	3	0	0	0	0	0	0	0	0	0	0	0	0	0	0	0	0	0	0	1	1	1	0	0	3	0	2	2	1	4	1	0	0	2	1	0	1	0	1	0	0	0	26.5791
1	0	0	1	1	0	0	2	0	0	0	0	0	0	0	0	0	0	0	0	0	0	0	0	0	0	0	1	1	0	0	2	0	1	2	1	3	1	1	0	5	1	0	1	0	1	0	0	0	33.0732
1	0	1	1	0	0	0	2	0	0	0	0	0	0	0	0	0	0	0	0	0	0	0	0	0	0	1	1	0	0	0	2	0	1	1	0	5	0	1	1	2	1	1	1	1	0	0	0	0	35.0418
1	0	0	0	0	0	0	0	0	0	0	0	0	0	0	0	0	0	0	0	0	0	0	0	0	0	0	0	0	0	0	0	0	1	2	1	7	0	1	0	1	0	0	0	0	0	0	0	0	18.9185
1	1	1	1	1	1	1	6	1	0	0	0	0	0	0	0	0	1	1	1	1	1	1	6	1	1	1	1	1	1	1	6	1	4	2	1	6	1	1	1	1	0	0	1	1	0	0	0	1	27.1923
1	0	1	1	1	0	0	3	0	0	0	0	0	0	0	0	0	0	0	0	0	0	0	0	0	0	1	1	1	0	0	3	0	4	2	1	8	0	1	0	2	1	0	1	1	1	1	1	1	38.0014
1	0	0	0	1	1	0	2	0	0	0	0	0	0	0	0	0	0	0	0	0	0	0	0	0	0	0	0	1	1	0	2	0	1	2	1	4	1	1	1	2	0	0	0	0	0	0	0	1	28.4162
1	1	1	1	1	1	1	6	1	0	0	0	0	0	0	0	0	0	0	0	0	0	0	0	0	1	1	1	1	1	1	6	1	2	2	1	8	0	1	1	1	0	1	1	1	1	1	1	0	22.7926
1	0	0	0	0	0	0	0	0	0	0	1	0	0	0	1	0	0	0	0	0	0	1	1	0	0	0	1	0	0	1	2	0	2	2	1	2	1	1	1	1	1	1	0	1	0	0	1	0	28.564
1	0	1	1	1	1		4	1	0	1	0	0	0		1	0	1	1	1	1	1		5	1	1	1	1	1	1		5	1	1	2	1	1	1	1	0	2	1	0	1	0	1	0	0	0	35.4552
1	0	1	0	0	0	0	1	0	0	0	0	0	0	0	0	0	0	0	0	0	0	0	0	0	0	1	0	0	0	0	1	0	1	1	0	7	1	1	0	0	1	1	1	0	1	0	1	1	40.4682
1	0	1	1	0	1	0	3	0	0	0	0	1	1	0	2	0	0	1	1	1	1	0	4	1	0	1	1	1	1	0	4	1	3	2	0	7	0	1	0	3	0	0	1	0	1	0	0	0	30
3	0	0	0	1	1	0	2	0	0	0	0	0	0	0	0	0	0	0	0	0	1	0	1	0	0	0	0	1	1	0	2	0	1	1	0	6	0	1	1	1	0	0	1	0	0	0	0	1	29.9357
1	0	0	1	0	1	0	2	0	0	0	1	0	1	0	2	0	0	0	0	0	0	0	0	0	0	0	1	0	1	0	2	0	1	1	0	2	0	1	1	1	1	0	0	1	0	0	0	1	23.2197
2	0	0	1	0	0	0	1	0	0	0	0	0	1	0	1	0	0	0	0	0	0	0	0	0	0	0	1	0	1	0	2	0	1	1	1	7	0	1	0	3	0	0	1	0	1	0	0	0	32.8186
1	0	1	0	0	1	0	2	0	0	1	0	0	1	0	2	0	0	1	0	0	1	0	2	0	0	1	0	0	1	0	2	0	3	2	0	7	0	1	1	4	1	0	1	0	1	1	0	1	37.0979
2	0	0	0	0	1	0	1	0	0	0	0	0	0	0	0	0	0	0	0	0	0	0	0	0	0	0	0	0	1	0	1	0	2	1	0	4	1	0	1	2	1	0	0	0	0	0	0	1	24.8734
1	0	0	0	0	0	0	0	0	0	0	0	0	0	0	0	0	0	1	1	0	1	1	4	1	0	1	1	0	1	1	4	1	3	1	0	8	0	1	0	1	1	0	1	1	0	1	0	1	30
1	1	0	1	0	0	0	2	0	0	0	0	0	0	0	0	0	0	0	0	1	1	0	2	0	1	0	1	1	1	0	4	1	4	2	1	1	0	1	1	1	1	1	1	1	0	1	1	1	31.2991
1	1	0	1	0	1	1	4	1	0	0	0	0	0	0	0	0	0	0	0	0	0	0	0	0	1	0	1	0	1	1	4	1	1	1	0	5	1	1	1	2	1	1	1	1	1	1	1	0	27.6988
2	0	0	0	0	0	0	0	0	1	0	0	0	0	0	1	0	0	1	1	0	0	0	2	0	1	1	1	0	0	0	3	0	4	3	1	7	1	1	0	3	0	0	0	0	0	0	0	0	31.0965
3	1	0	0	0	0	0	1	0	0	0	0	0	0	0	0	0	0	0	0	0	0	0	0	0	1	0	0	0	0	0	1	0	2	2	0	5	1	0	0	1	1	1	1	0	0	0	0	0
2	0	1	1	1	1	1	5	1	0	1	1	1	1	1	5	1	0	0	0	0	0	0	0	0	0	1	1	1	1	1	5	1	4	1	1	6	0	1	1	2	0	0	1	1	0	0	0	1	27.2088
1	0	1	1	0	1	0	3	0	0	1	1	0	1	0	3	0	0	0	0	0	0	0	0	0	0	1	1	0	1	0	3	0	3	1	0	8	0	1	1	1	0	0	0	1	0	0	0	0	23.3073
1	0	0	0	0	0	0	0	0	0	0	0	1	0	0	1	0	0	0	0	0	0	0	0	0	0	0	0	1	0	0	1	0	3	1	0	8	1	1	0	3	0	0	1	0	0	0	0	0	29.0021
1	0	0	0	0	0	0	0	0	0	0	0	0	0	0	0	0	0	0	0	1	1	0	2	0	0	0	0	1	1	0	2	0	4	1	1	8	0	1	1	2	0	0	1	1	1	0	0	0	27.0801
1	1	1	1	1	1	0	5	1	0	0	0	0	0	0	0	0	0	0	0	0	0	0	0	0	1	1	1	1	1	0	5	1	2	1	0	8	1	0	1	4	1	1	1	1	1	1	1	0	27.5264
1	0	0	0	0	0	0	0	0	0	0	0	0	0	0	0	0	1	1	1	1	1	0	5	1	1	1	1	1	1	0	5	1	4	2	1	4	0	1	1	2	1	0	1	0	1	0	0	1	32
1	0	0	1	1	0	0	2	0	0	0	0	0	0	0	0	0	0	0	0	0	0	0	0	0	0	0	1	1	0	0	2	0	2	1	1	4	1	1	1	3	1	0	1	1	1	0	0	1	22.3737
2	0	1	0	1	1	0	3	0	0	0	0	0	0	0	0	0	0	0	0	0	0	1	1	0	0	1	0	1	1	1	4	1	3	2	1	3	1	1	1	1	0	0	1	0	0	0	0	0	25.2211
1	1	1	1	1	1	0	5	1	0	1	0	0	0	0	1	0	0	0	0	0	0	0	0	0	1	1	1	1	1	0	5	1	2	2	0	6	1	1	1	3	1	1	1	1	1	1	1	1	33.8535
1	0	0	0	0	0	0	0	0	0	0	0	0	0	0	0	0	0	0	0	0	0	0	0	0	0	0	0	0	0	0	0	0	3	2	0	5	1	1	0	2	0	0	1	0	0	0	0	0	41.9713
1	0	0	0	0	0	0	0	0	0	0	0	0	0	0	0	0	1	0	0	0	1	0	2	0	1	0	0	0	1	0	2	0	2	1	1	8	0	1	1	1	1	1	1	0	0	0	0	0	34.757
2	0	1	1	0	1	0	3	0	0	0	0	0	1	0	1	0	0	1	1	0	1	0	3	0	0	1	1	0	1	0	3	0	1	3	1	3	1	1	0	1	0	0	1	0	0	0	0	0	23.1403
1	0	0	0	0	0	0	0	0	0	0	0	1	0	0	1	0	0	0	0	0	0	0	0	0	0	0	0	1	0	0	1	0	4	1	0	5	1	1	1	1	1	0	0	1	0	0	0	0	28.7584
1	0	1	1	1	1	1	5	1	0	0	0	0	0	0	0	0	0	0	0	0	0	0	0	0	0	1	1	1	1	1	5	1	4	3	0	1	0	0	1	4	1	1	1	0	1	1	1	1	36.3504
2	1	0	1	0	1	0	3	0	1	0	0	0	1	0	2	0	0	0	0	0	1	0	1	0	1	0	1	0	1	0	3	0	1	2	1	7	0	1	0	2	0	1	1	0	1	0	0	1	34
1	0	0	0	0	0	0	0	0	0	0	0	0	0	0	0	0	0	0	0	0	0	0	0	0	0	0	0	0	0	0	0	0	1	3	1	4	1	1	0	1	0	0	0	0	0	0	0	0	38.475
2	0	0	0	0	0	0	0	0	0	0	0	0	0	0	0	0	0	0	0	0	0	0	0	0	0	0	0	0	0	0	0	0	1	1	1	7	0	1	1	1	1	0	0	0	0	0	0	0	25.1198
1	0	0	1	0	1	0	2	0	0	0	0	0	0	0	0	0	0	0	0	0	0	0	0	0	0	0	1	0	1	0	2	0	1	1		1	0	0	1	4	0	0	0	0	1	0	0	0	18.4175
2	0	0	1	1	1	0	3	0	0	0	0	1	0	0	1	0	1	1	1	1	1	0	5	1	1	1	1	1	1	0	5	1	1	2	1	7	0	1	0	4	1	0	1	1	1	0	0	1	31
1	0	0	1	1	0	0	2	0	0	0	0	0	0	0	0	0	0	1	1	0	1	0	3	0	0	1	1	1	1	0	4	1	2	2	0	1	1	1	0	2	0	0	1	0	1	0	0	0	41.9849
1	0	1	1	0	1	0	3	0	0	0	0	0	0	0	0	0	0	1	1	0	1	0	3	0	0	1	1	0	1	0	3	0	4	2	0	8	1	0	1	3	0	0	1	1	1	1	1	0	23.4415
1	0	1	0	1	1	0	3	0	0	0	0	0	1	0	1	0	0	1	0	0	1	1	3	0	0	1	0	1	1	1	4	1	2	3	1	1	1	1	0	3	0	0	1	0	1	0	1	0	37
1	0	0	0	0	0	0	0	0	0	0	0	0	0	0	0	0	0	1	1	1	1	0	4	1	0	1	1	1	1	0	4	1	1	1	0	6	0	1	1	1	1	0	1	0	1	0	0	1	37.9795
1	1	0	1	1	1	0	4	1	0	0	0	0	0	0	0	0	0	0	0	0	0	0	0	0	1	0	1	1	1	0	4	1	4	1	0	5	0	1	0	2	0	1	1	0	1	0	0	1	35.3484
1	0	0	0	1	0	0	1	0	0	0	0	0	0	0	0	0	0	0	0	0	0	0	0	0	0	0	0	1	0	0	1	0	4	2	0	3	0	1	1	3	0	0	1	0	1	1	0	1	32.7995
1	0	1	1	1	1	0	4	1	1	0	0	0	1	0	2	0	1	1	0	1	1	1	5	1	1	1	1	1	1	1	6	1	4	2	1	7	0	1	0	3	0	0	0	0	0	1	0	0	36
1	0	0	1	0	0	0	1	0	0	0	0	0	0	0	0	0	1	1	0	0	1	0	3	0	1	1	1	0	1	0	4	1	1	2	0	2	0	1	0	3	0	0	1	0	1	0	0	1	32.3039
1	1	0	0	0	0	0	1	0	0	0	0	0	0	0	0	0	0	0	0	0	0	0	0	0	1	0	0	0	0	0	1	0	3	1	0	5	1	1	1	1	1	1	1	0	0	0	1	1	31.9699
2	0	0	1	0	0	0	1	0	0	0	1	0	0	0	1	0	0	0	0	0	0	0	0	0	0	0	1	0	0	0	1	0	3	2	1	7	0	1	0	1	1	0	1	0	1	0	0	0	24.512
1	0	0	1	0	1	0	2	0	0	0	1	0	1	0	2	0	0	0	1	0	1	0	2	0	0	0	1	0	1	0	2	0	1	2	1	8	0	1	1	2	1	0	1	0	1	0	0	1	42.0014
2	0	1	1	0	1	0	3	0	0	0	0	0	0	0	0	0	0	0	0	0	0	0	0	0	0	1	1	0	1	0	3	0	3	2	1	8	1	1	1	1	0	0	1	1	1	0	1	0	37.8398
1	0	0	0	0	0	0	0	0	0	0	0	0	0	0	0	0	0	0	0	0	0	0	0	0	0	0	0	0	0	0	0	0	1	2	1	4	1	1	0	1	0	0	1	0	0	0	0	0	24.5722
1	0	0	1	1	1	0	3	0	0	0	1	1	1	0	3	0	0	0	1	1	1	0	3	0	0	0	1	1	1	0	3	0	3	3	1	3	0	1	1	1	1	0	1	0	0	0	0	1	20.334
1	1	1	1	1	1	1	6	1	0	0	0	0	0	0	0	0	0	0	0	0	0	0	0	0	1	1	1	1	1	1	6	1	1	2	0	8	0	1	1	1	0	0	1	1	1	1	0	0	18.768
1	0	0	1	0	1	0	2	0	0	0	0	0	0	0	0	0	0	0	1	0	1	0	2	0	0	0	1	0	1	0	2	0	1	2	1	8	1	0	1	2	1	0	1	0	0	0	0	1	28.2546
1	0	0	0	0	0	0	0	0	0	0	0	0	0	0	0	0	1	1	0	0	0	0	2	0	1	1	0	0	0	0	2	0	1	2	1	7	0	0	0	5	1	1	1	0	1	0	1	1	43.1129
2	0	0	0	0	0	0	0	0	0	0	0	0	0	0	0	0	0	0	0	0	0	0	0	0	0	0	0	0	0	0	0	0	1	3	1	2	0	1	1	1	1	0	0	0	0	0	0	0	22.601
1	0	0	1	1	1	0	3	0	0	0	0	0	0	0	0	0	0	0	0	0	0	0	0	0	0	0	1	1	1	0	3	0	4	1	0	1	1	1	1	1	0	0	1	0	1	0	0	0	30.371
1	0	0	0	0	0	0	0	0	0	0	0	0	0	0	0	0	0	0	0	0	0	0	0	0	0	0	0	0	0	0	0	0	2	2	0	8	0	0	1	2	1	0	0	0	0	0	0	1	17.5496
1	0	1	1	1	0	0	3	0	0	0	0	0	0	0	0	0	0	1	1	0	1	1	4	1	0	1	1	1	1	1	5	1	4	2	1	1	1	0	0	2	1	0	1	0	1	0	0	1	34
1	1	1	1	1	1	1	6	1	0	0	0	0	0	0	0	0	0	1	0	1	0	0	2	0	1	1	1	1	1	1	6	1	2	2	1	6	1	0	0	2	0	1	1	1	1	0	1	1	36.9747
1	1	1	1	1	1	1	6	1	1	1	1	1	1	1	6	1	1	1	1	1	1	1	6	1	1	1	1	1	1	1	6	1	4	1	0	3	0	1	0	2	1	1	1	0	1	0	0	1	36.5832
2	0	0	0	0	0	0	0	0	0	0	0	0	0	0	0	0	0	0	0	0	0	0	0	0	0	0	0	0	0	0	0	0	2	1	0	8	1	1	1	2	1	0	1	1	1	0	0	1	27.7618
1	0	0	1	0	0	0	1	0	0	0	0	0	0	0	0	0	0	0	0	0	0	0	0	0	0	0	1	0	0	0	1	0	1	1	0	2	1	1	1	0	1	0	0	1	0	0	0	1	26.4668
0	0	0	0	0	0	0	0	0	0	0	0	0	0	0	0	0	0	0	0	0	0	0	0	0	0	0	0	0	0	0	0	0	1	1	0	5	1	0	1	0	1	0	1	1	0	0	0	1	32.7173
1	0	1	1	0	1	0	3	0	0	1	0	1	1	0	3	0	0	1	1	1	1	0	4	1	0	1	1	1	1	0	4	1	2	2	0	7	0	1	0	3	0	0	1	0	1	0	0	0	27.3347
1	1	1	0	0	1	0	3	0	1	1	0	0	1	0	3	0	1	1	0	0	1	0	3	0	1	1	0	0	1	0	3	0	2	1	0	7	0	1	1	2	1	1	1	0	1	0	0	0	36.1971
2	0	1	1	0	1	0	3	0	0	0	0	0	0	0	0	0	0	0	0	0	0	0	0	0	0	1	1	0	1	0	3	0	3	1	0	2	1	0	1	3	0	0	0	1	1	1	0	0	32.1232
1	1	1	1	1	1	1	6	1	1	1	1	1	1	1	6	1	1	1	1	1	1	1	6	1	1	1	1	1	1	1	6	1	4	2	1	3	0	1	0	3	1	1	1	0	0	0	0	1	34.245
2	0	1	0	1	0	0	2	0	0	0	0	0	0	0	0	0	1	0	0	0	1	1	3	0	1	1	0	1	1	1	5	1	1	2	1	2	0	1	0	3	1	0	1	0	1	0	0	0	23
1	0	0	0	0	0	0	0	0	0	0	0	0	0	0	0	0	0	0	0	0	0	0	0	0	0	0	0	0	0	0	0	0	1	1	1	2	1	1	1	1	1	0	0	0	0	0	0	0	25.2649
1	0	1	1	1	1	0	4	1	0	1	1	1	1	0	4	1	0	1	1	1	1	0	4	1	0	1	1	1	1	0	4	1	1	1	1	2	0	1	1	1	1	0	1	0	1	0	0	0	22.2177
1	0	0	0	0	0	0	0	0	0	0	0	0	1	0	1	0	0	0	1	0	0	0	1	0	0	0	1	0	1	0	2	0	3	1	1	2	1	1	0	1	1	0	0	1	0	0	0	0	26.1958
2	0	0	0	0	0	0	0	0	0	0	0	0	0	0	0	0	0	0	0	0	0	0	0	0	0	0	0	0	0	0	0	0	4	1	1	7	1	1	0	2	1	0	1	1	1	1	1	0	32.2355
4	0	0	0	0	0	0	0	0	0	0	0	0	0	0	0	0	0	0	0	0	0	0	0	0	0	0	0	0	0	0	0	0	1	1	0	6	1	1	1	2	1	0	0	0	0	0	0	1	25.6674
1	0	0	0	0	0	0	0	0	0	0	0	0	0	0	0	0	1	0	0	1	0	1	3	0	1	0	0	1	0	1	3	0	2	2	1	7	0	1	1	3	0	1	1	1	1	0	1	1	41.3333
1	0	0	1	0	1	0	2	0	0	0	1	0	1	0	2	0	0	0	0	0	0	0	0	0	0	0	1	0	1	0	2	0	3	2	0	3	1	1	1	3	1	0	1	0	0	0	0	1	18.7598
1	0	0	0	0	0	0	0	0	0	0	0	0	0	0	0	0	0	0	0	0	0	0	0	0	0	0	0	0	0	0	0	0	4	1	1	6	0	1	0	5	0	0	1	0	0	0	0	0	35
2	1	1	1	1	1	1	6	1	0	0	0	0	0	0	0	0	0	0	0	0	1	0	1	0	1	1	1	1	1	1	6	1	2	2	1	4	1	1	1	2	0	1	0	1	1	0	0	0	22.0096
1	1	0	0	0	1	0	2	0	1	0	0	0	1	1	3	0	0	0	0	0	0	1	1	0	1	0	0	0	1	1	3	0	2	1	1	4	0	1	0	3	1	1	1	0	0	0	0	1	44.4353
2	0	1	1	0	1	0	3	0	0	1	0	0	0	0	1	0	0	0	1	0	1	0	2	0	0	1	1	0	1	0	3	0	4	2	1	8	0	1	1	2	1	0	1	0	1	0	0	1	25.6318
1	0	1	1	0	1	0	3	0	0	1	0	0	0	0	1	0	0	1	0	0	1	0	2	0	0	1	1	0	1	0	3	0	3	1	0	7	1	1	1	1	0	0	1	0	0	0	0	0	22.2094
1	1	0	0	1	1	0	3	0	0	0	0	0	0	0	0	0	0	0	1	0	1	0	2	0	1	0	1	1	1	0	4	1	3	3	1	5	0	0	1	1	0	0	1	1	1	0	0	0	31.7262
2	0	1	0	0	0	0	1	0	0	0	0	0	0	0	0	0	0	0	0	0	0	0	0	0	0	1	0	0	0	0	1	0	2	3	1	3	0	1	1	1	0	0	1	0	0	0	0	0	21.9494
1	0	1	1	1	0	0	3	0	0	0	0	0	0	0	0	0	1	0	0	0	1	1	3	0	1	1	1	1	1	1	6	1	1	2	1	1	1	1	0	2	0	0	1	1	1	0	0	1	32.4271
1	0	1	1	0	1	0	3	0	0	0	0	0	0	0	0	0	0	1	0	1	1	0	3	0	0	1	1	1	1	0	4	1	2	3	1	7	1	0	0	2	0	0	1	0	1	0	0	0	38
1	0	0	0	0	0	0	0	0	0	0	0	0	0	0	0	0	0	0	0	0	0	0	0	0	0	0	0	0	0	0	0	0	1	2	0	7	1	1	1	2	1	0	0	0	0	0	0	0	33.7276
2	1	0	0	0	0	1	2	0	0	0	0	0	0	0	0	0	1	0	1	1	1	0	4	1	1	0	1	1	1	1	5	1	4	1	0	5	0	0	1	1	0	1	1	1	1	1	1	0	23.9726
1	0	0	0	0	1	0	1	0	0	0	0	0	1	0	1	0	0	0	0	0	0	0	0	0	0	0	0	0	1	0	1	0	1	1	0	5	0	1	1	1	1	0	1	0	0	1	0	1	23.4059
2	0	0	1	1	1	0	3	0	0	0	0	0	0	0	0	0	0	0	0	0	0	0	0	0	0	0	1	1	1	0	3	0	2	2	1	4	1	1	1	3	0	0	1	0	1	0	0	0	26.6174
1	0	0	1	1	1	0	3	0	0	0	0	0	0	0	0	0	0	0	0	1	1	1	3	0	0	0	1	1	1	1	4	1	1	3	1	5	0	1	0	2	0	0	0	0	1	1	0	1	39.6386
1	0	1	1	0	1	1	4	1	0	0	0	0	0	0	0	0	0	1	1	0	1	1	4	1	0	1	1	0	1	1	4	1	4	1	1	3	1	0	1	2	1	1	1	0	1	0	0	1	28.6899
2	0	0	0	0	0	0	0	0	0	0	0	0	0	0	0	0	0	0	0	0	1	0	1	0	0	0	0	0	1	0	1	0	4	2	1	7	1	1	0	1	0	0	0	0	0	0	0	0	29.5606
3	0	0	0	0	0	0	0	0	0	0	0	0	0	0	0	0	0	0	0	0	0	0	0	0	0	0	0	0	0	0	0	0	3	2	1	6	0	1	0	1	1	0	0	0	0	0	0	1	28.9281
1	0	0	1	1	1	0	3	0	0	0	0	0	0	0	0	0	0	0	0	0	0	0	0	0	0	0	1	1	1	0	3	0	1	1	0	4	1	0	1	0	0	0	1	0	0	0	0	0	21.3662
1	0	0	0	0	0	0	0	0	0	0	0	0	0	0	0	0	0	0	0	0	0	0	0	0	0	0	0	0	0	0	0	0	1	2	1	8	0	1	0	4	1	0	0	0	0	0	0	0	37.2019
1	0	1	1	0	1	0	3	0	0	1	0	0	0	0	1	0	0	0	0	0	0	0	0	0	0	1	1	0	1	0	3	0	3	2	1	7	1	1	1	0	1	1	0	1	0	0	0	1	25.7823
1	0	1	0	1	0	0	2	0	0	0	0	0	0	0	0	0	1	1	1	0	1	1	5	1	1	1	1	1	1	1	6	1	1	3	1	3	1	1	0	1	1	0	1	1	1	0	0	0	30.4695
2	0	0	0	0	0	0	0	0	0	0	0	0	0	0	0	0	0	0	0	0	0	0	0	0	0	0	0	0	0	0	0	0	2	2	0	6	1	1	0	4	1	0	1	1	1	1	0	1	23.8001
1	1	1	1	1	1	0	5	1	0	0	0	0	0	0	0	0	0	0	0	0	0	0	0	0	1	1	1	1	1	0	5	1	1	1	0	6	1	1	0	1	0	0	1	0	1	0	0	1	24.1259
3	0	0	0	0	0	0	0	0	0	0	0	0	0	0	0	0	0	0	0	0	0	0	0	0	0	0	0	0	0	0	0	0	2	2	1	7	0	1	0	2	0	0	0	0	0	0	0	0	36.3368
2	0	1	1	1	1	0	4	1	0	0	0	0	0	0	0	0	0	0	0	0	0	0	0	0	0	1	1	1	1	0	4	1	1	2	1	5	1	1	1	1	1	1	1	0	0	0	0	1
1	0	1	1	1	0	0	3	0	0	0	0	0	0	0	0	0	0	0	0	0	0	0	0	0	0	1	1	1	0	0	3	0	4	1	0	5	0	1	1	1	1	0	1	1	0	0	0	0	40.6407
2	0	0	0	0	0	0	0	0	0	0	0	0	0	0	0	0	0	0	0	0	1	0	1	0	0	0	0	0	1	0	1	0	4	2	1	5	0	0	1	4	1	0	1	0	0	0	0	1	21.1499
2	0	0	0	0	0	0	0	0	0	0	0	0	0	0	0	0	0	0	1	0	1	1	3	0	0	0	1	0	1	1	3	0	3	2	1	3	0	1	0	1	0	0	1	0	1	0	1	1	27
2	0	0	0	1	0	0	1	0	0	0	0	0	0	0	0	0	1	1	0	0	1	0	3	0	1	1	0	1	1	0	4	1	4	1	0	5	1	0	1	4	0	1	1	1	1	0	0	1	31.9206
1	0	0	1	0	0	0	1	0	0	0	0	0	0	0	0	0	0	0	0	0	0	0	0	0	0	0	1	0	0	0	1	0	1	1	0	8	1	1	1	1	1	0	1	0	0	0	0	0	21.9521
1	0	1	0	1	1	0	3	0	0	0	0	0	0	0	0	0	0	0	0	0	0	0	0	0	0	1	0	1	1	0	3	0	2	1	0	2	0	1	0	2	1	0	1	0	1	0	0	0	32.7447
2	0	0	1	1	1	1	4	1	0	0	0	0	0	0	0	0	0	1	0	0	0	0	1	0	0	1	1	1	1	1	5	1	3	1	1	6	0	1	1	5	1	0	1	1	1	1	1	0	22.6393
2	0	0	1	1	1	0	3	0	0	0	1	1	1	0	3	0	0	0	1	1	1	0	3	0	0	0	1	1	1	0	3	0	4	2	1	7	0	1	0	2	0	0	1	1	1	1	1	0	24.1123
2	0	0	1	0	1	0	2	0	0	0	0	0	0	0	0	0	0	0	0	0	0	0	0	0	0	0	1	0	1	0	2	0	1	1	1	1	1	1	1	4	1	0	1	1	1	1	0	1	43.0472
1	0	1	0	1	1	0	3	0	0	0	0	0	0	1	1	0	0	0	0	0	0	0	0	0	0	1	0	1	1	1	4	1	2	2	0	8	1	1	0	2	1	0	1	1	0	0	1	1	33.0021
2	0	1	1	0	1	0	3	0	0	0	0	0	0	0	0	0	0	0	0	0	1	0	1	0	0	1	1	0	1	0	3	0	4	3	0	4	0	1	0	2	1	0	1	0	1	0	0	1	30
1	0	0	1	0	0	0	1	0	0	0	0	0	0	0	0	0	0	0	1	0	1	0	2	0	0	0	1	0	1	0	2	0	1	1	0	5	1	0	1	2	1	0	1	0	1	1	0	0	24.4052
1	0	0	0	1	0	0	1	0	0	0	0	0	0	0	0	0	0	0	0	0	1	1	2	0	0	0	0	1	1	1	3	0	1	1	0	5	0	1	0	1	0	0	1	0	1	1	1	1	26.0999
1	0	1	1	0	1	0	3	0	0	1	0	0	1	0	2	0	0	1	0	0	1	0	2	0	0	1	1	0	1	0	3	0	1	1	1	7	0	1	1	2	0	0	1	0	1	0	1	0	24.1917
4	0	1	1	0	0	0	2	0	0	0	0	0	0	0	0	0	0	1	1	0	0	0	2	0	0	1	1	0	0	0	2	0	1	2	1	2	1	1	0	3	1	0	1	0	1	1	1	1	32.9473
1	0	1	0	1	0	0	2	0	0	0	0	0	0	0	0	0	0	0	0	0	0	0	0	0	0	1	0	1	0	0	2	0	1	1	0	8	1	1	0	1	1	1	1	1	1	0	1	0	33.2731
1	0	0	0	0	0	0	0	0	0	0	0	0	0	0	0	0	0	0	0	0	0	0	0	0	0	0	0	0	0	0	0	0	4	1	1	3	1	1	0	2	0	0	0	0	1	0	0	0	25.5688
1	0	0	0	0	0	0	0	0	0	0	0	0	0	0	0	0	0	0	0	0	0	0	0	0	0	0	0	0	0	0	0	0	1	2	0	5	1	1	1	1	1	0	0	1	0	0	0	0	25.5168
1	0	1	1	0	1	0	3	0	0	0	0	0	0	0	0	0	0	0	0	0	0	0	0	0	0	1	1	0	1	0	3	0	3	1	0	2	0	1	0	1	1	0	1	1	1	1	0	1	27.447
2	0	1	1	0	0	0	2	0	0	0	0	0	0	0	0	0	0	0	0	0	0	0	0	0	0	1	1	0	0	0	2	0	4	2	1	2	0	1	0	2	0	0	1	0	1	0	0	0	24.9199
1	0	0	1	0	0	0	1	0	0	0	0	0	0	0	0	0	0	1	0	0	1	0	2	0	0	1	1	0	1	0	3	0	4	2	1	2	1	0	1	1	1	0	1	1	0	0	0	0	22.3901
1	0	0	0	0	0	1	1	0	0	1	0	1	1	0	3	0	0	0	0	0	0	0	0	0	0	1	0	1	1	1	4	1	4	2	1	3	1	1	0	1	0	0	1	0	1	0	0	1	19.091
2	1	0	0	0	1	1	3	0	1	0	0	0	1	1	3	0	0	0	0	0	0	1	1	0	1	0	0	0	1	1	3	0	4	2	1	7	0	1	1	1	0	0	0	1	0	0	0	1	24
1	0	1	1	1	0	0	3	0	0	0	0	0	0	0	0	0	0	0	1	0	1	0	2	0	0	1	1	1	1	0	4	1	3	1	0	1	0	1	0	1	1	0	1	0	1	0	0	1	28
1	0	1	1	0	1	0	3	0	0	0	0	0	1	0	1	0	0	1	0	0	1	0	2	0	0	1	1	0	1	0	3	0	1	2	1	8	0	1	1	2	1	0	1	0	1	0	0	1	34.9213
1	0	1	1	0	1	0	3	0	0	0	0	0	0	0	0	0	0	1	0	0	1	0	2	0	0	1	1	0	1	0	3	0	2	2	1	8	0	0	1	3	1	0	1	0	1	0	0	1	19.9808
1	1	1	1	1	1	0	5	1	0	0	0	0	0	0	0	0	0	0	1	1	1	0	3	0	1	1	1	1	1	0	5	1	2	3	1	3	0	0	1	2	0	1	1	0	0	0	0	0	21.0595
1	1	1	0	0	1	0	3	0	1	1	0	0	1	0	3	0	0	0	0	0	0	0	0	0	1	1	0	0	1	0	3	0	2	1	0	5	0	1	1	1	1	0	1	1	0	0	0	1	22.9021
1	0	0	0	0	0	0	0	0	0	0	0	0	0	0	0	0	0	0	0	0	0	0	0	0	0	0	0	0	0	0	0	0	4	2	1	3	1	1	1	3	1	0	1	1	1	0	0	0	31.0007
2	0	0	0	0	0	0	0	0	0	0	0	0	0	0	0	0	1	0	1	0	1	1	4	1	1	0	1	0	1	1	4	1	4	2	1	7	0	1	0	6	0	0	0	0	1	0	0	1	31.9425
2	0	0	0	0	1	0	1	0	0	0	0	0	0	0	0	0	0	0	0	0	0	0	0	0	0	0	0	0	1	0	1	0	1	2	0	4	1	1	0	1	0	0	0	1	0	0	0	0	24
2	0	0	0	0	0	0	0	0	1	0	0	0	0	0	1	0	0	0	0	0	0	0	0	0	1	0	0	0	0	0	1	0	2	2	0	6	1	1	0	1	0	1	0	0	1	0	0	0	34
1	0	0	1	0	0	0	1	0	0	0	0	1	0	0	1	0	0	1	0	0	1	0	2	0	0	1	1	1	1	0	4	1	3	2	1	2	1	1	1	2	0	0	1	0	1	0	0	0	26.9624
2	0	0	0	1	1	0	2	0	0	0	0	1	1	0	2	0	0	0	0	1	0	0	1	0	0	0	0	1	1	0	2	0	1	2	1	7	1	1	1	1	0	0	0	0	0	0	0	0	31.4086
2	0	0	0	0	0	0	0	0	0	0	0	0	0	0	0	0	0	0	0	0	0	0	0	0	0	0	0	0	0	0	0	0	2	1	0	6	1	1	0	1	0	0	0	1	0	0	0	0	28.5585
2	0	0	0	0	1	0	1	0	0	0	0	0	1	0	1	0	0	0	0	0	0	0	0	0	0	0	0	0	1	0	1	0	4	2	1	5	1		1	0	1	1	0	1	0	0	0	1
1	0	0	0	0	0	0	0	0	0	0	0	0	0	0	0	0	0	0	0	0	0	0	0	0	0	0	0	0	0	0	0	0	1	2	0	8	0	0	0	3	0	0	0	0	0	0	0	0	43.0007
1	0	0	1	1	1	0	3	0	0	0	0	0	0	0	0	0	0	0	0	0	0	0	0	0	0	0	1	1	1	0	3	0	2	1	0	6	1	1	0	2	0	0	1	0	0	0	0	0	24.731
1	0	0	1	0	1	0	2	0	0	0	0	0	0	0	0	0	0	0	0	0	0	0	0	0	0	0	1	0	1	0	2	0	1	2	1	5	0	1	1	2	0	0	1	1	0	0	0	0	34.4695
1	0	0	1	1	0	1	3	0	0	0	0	0	0	0	0	0	1	0	1	1	1	1	5	1	1	0	1	1	1	1	5	1	2	1	1	4	1	1	1	2	0	0	0	1	1	0	0	0	32.3559
6	0	1	0	0	1	0	2	0	0	0	0	0	0	0	0	0	0	0	0	0	0	0	0	0	0	1	0	0	1	0	2	0	2	1	0	2	0	1	0	3	1	0	1	0	1	0	0	0	43.0527
1	0	0	0	0	0	0	0	0	0	0	0	0	0	0	0	0	1	0	0	0	0	1	2	0	1	0	0	0	0	1	2	0	1	2	1	3	1	1	0	2	1	0	0	0	1	0	0	0	30.8392
1	0	1	0	0	0	0	1	0	0	1	0	0	0	0	1	0	0	1	0	0	0	0	1	0	0	1	0	0	0	0	1	0	2	2	0	7	1	1	0	1	1	0	1	0	1	0	0	0	45.1088
1	0	0	0	0	0	0	0	0	0	0	0	0	0	0	0	0	1	0	1	0	0	0	2	0	1	0	1	0	0	0	2	0	4	1	0	5	0	1	1	1	1	0	1	0	0	0	0	1	30.7789
1	0	1	1	1	0	0	3	0	0	0	0	0	0	0	0	0	1	1	1	1	1	0	5	1	1	1	1	1	1	0	5	1	4	2	0	7	0	1	0	6	0	0	1	1	0	1	0	1	34.6776
2	0	0	1	0	0	0	1	0	0	0	0	0	0	0	0	0	0	0	0	0	0	0	0	0	0	0	1	0	0	0	1	0	1	2	0	4	0	1	0	5	1	0	1	0	0	0	0	0	25.4237
1	0	0	1	0	0	0	1	0	0	0	0	0	1	0	1	0	0	0	0	0	0	0	0	0	0	0	1	0	1	0	2	0	3	2	0	7	0	1	1	3	1	0	1	0	1	0	0	1	25.1307
2	1	1	1	1	1	0	5	1	0	0	0	0	0	0	0	0	0	1	0	0	1	0	2	0	1	1	1	1	1	0	5	1	4	2	1	3	0	0	1	3	1	0	1	1	1	0	0	1	29.1581
2	0	0	1	0	0	0	1	0	0	0	0	0	0	0	0	0	0	0	1	0	0	0	1	0	0	0	1	0	0	0	1	0	1	3	1	1	0	1	0	4	1	0	1	0	1	0	0	1	32
1	0	1	1	1	0	0	3	0	0	0	0	0	0	0	0	0	0	1	1	1	1	1	5	1	0	1	1	1	1	1	5	1	2	2	1	1	1	1	0	6	0	0	1	0	1	0	0	0	35.9452
1	0	1	0	1	0	1	3	0	0	0	0	0	0	0	0	0	1	0	1	0	1	0	3	0	1	1	1	1	1	1	6	1	4	1	1	6	0	1	0	1	1	1	1	0	1	0	1	1	29.1964
1	0	0	0	0	0	0	0	0	0	0	0	0	0	0	0	0	0	0	0	0	0	0	0	0	0	0	0	0	0	0	0	0	1	1	1	4	0	1	0	1	0	0	1	0	0	0	0	0	20.6461
2	0	0	0	0	0	0	0	0	0	0	0	0	0	0	0	0	0	0	0	0	0	1	1	0	0	0	0	0	0	1	1	0	1	1	1	8	1	1	0	2	0	0	0	0	1	0	0	0	27.4196
1	0	1	1	1	1	1	5	1	0	1	1	1	1	1	5	1	0	0	0	0	0	0	0	0	0	1	1	1	1	1	5	1	3	3	1	3	1	1	0	4	1	0	0	1	0	0	0	0	37.0568
1	1	1	1	1	1	1	6	1	0	0	0	0	0	0	0	0	0	0	0	0	0	0	0	0	1	1	1	1	1	1	6	1	1	2	0	1	0	1	1	4	0	0	1	0	1	1	1	0	40.449
1	1	1	1	0	1	0	4	1	0	0	0	0	1	0	1	0	1	0	1	0	1	0	3	0	1	1	1	0	1	0	4	1	2	2	1	8	1	1	0	1	1	1	1	1	1	0	0	1	27.2991
1	0	0	0	0	0	0	0	0	0	0	0	0	0	0	0	0	0	0	0	0	1	1	2	0	0	0	0	0	1	1	2	0	2	1	1	3	0	1	0	2	1	1	1	0	1	0	0	1	26.1136
3	0	1	1	1	1	0	4	1	0	0	0	1	1	0	2	0	0	1	1	0	0	0	2	0	0	1	1	1	1	0	4	1	4	2	1	8	0	1	1	1	1	0	1	1	1	0	0	1	25.5606
2	0	1	1	1	1	1	5	1	0	0	0	0	0	0	0	0	0	0	0	0	0	0	0	0	0	1	1	1	1	1	5	1	4	2	0	8	1	0	1	2	1	1	1	0	0	0	0	0	36.0356
1	0	1	0	0	1	0	2	0	0	0	0	1	0	0	1	0	0	0	0	1	1	0	2	0	0	1	0	1	1	0	3	0	4	2	0	7	0	1	1	2	1	0	0	0	1	0	0	1	27
1	0	0	0	0	0	0	0	0	0	0	0	0	0	0	0	0	1	0	1	0	0	0	2	0	1	0	1	0	0	0	2	0	2	2	1	2	1	1	0	2	0	0	1	1	1	0	0	0	33.4292
1	0	0	0	0	0	0	0	0	0	0	0	0	0	0	0	0	0	0	0	0	0	0	0	0	0	0	0	0	0	0	0	0	4	3	1	4	1	1	1	3	0	0	1	0	0	0	0	0	40.9528
1	1	0	1	1	0	0	3	0	0	0	0	0	0	0	0	0	0	0	0	0	0	0	0	0	1	0	1	1	0	0	3	0	2	2	1	2	1	1	1	2	0	0	1	1	1	0	0	1	29.7194
1	0	0	0	0	0	0	0	0	0	0	0	0	0	0	0	0	0	0	0	0	0	0	0	0	0	0	0	0	0	0	0	0	1	1	0	6	1	0	1	5	0	0	0	0	1	0	0	1	23
2	0	1	1	1	1	1	5	1	0	0	0	0	0	0	0	0	0	0	0	0	0	0	0	0	0	1	1	1	1	1	5	1	4	2	1	8	0	1	1	2	1	0	1	1	1	0	1	1	44.7365
1	0	1	1	1	1	0	4	1	0	0	0	0	0	0	0	0	0	0	0	0	0	0	0	0	0	1	1	1	1	0	4	1	1	2	0	4	1	1	1	2	0	0	0	1	1	0	0	0	33.065
2	1	1	1	1	1	1	6	1	0	0	0	0	1	1	2	0	0	0	0	0	0	1	1	0	1	1	1	1	1	1	6	1	2	1	1	3	0	1	1	0	0	1	1	1	0	0	0	0	30.1958
2	0	0	0	0	0	0	0	0	0	0	0	0	0	0	0	0	0	1	1	0	1	0	3	0	0	1	1	0	1	0	3	0	2	2	1	6	1	0	1	8	1	1	0	1	0	0	0	1	23.1841
1	0	0	0	0	0	0	0	0	0	0	0	0	0	0	0	0	0	0	1	1	1	0	3	0	0	0	1	1	1	0	3	0	4		1	6	0	1	1	3	1	0	1	1	1	1	0	0	26.7187
1	0	0	0	0	1	1	2	0	0	0	0	0	0	0	0	0	1	0	1	0	1	1	4	1	1	0	1	0	1	1	4	1	2	1	1	4	1	1	1	2	1	0	1	0	0	0	0	1	35.7618
1	0	0	1	1	0	0	2	0	0	0	0	0	0	0	0	0	1	0	1	0	1	0	3	0	1	0	1	1	1	0	4	1	1	3	0	5	1	1	0	3	1	0	0	1	1	1	0	0	32.8925
1	0	0	0	0	0	0	0	0	0	0	0	0	0	0	0	0	0	1	1	0	0	0	2	0	0	1	1	0	0	0	2	0	4	2	1	2	1	1	1	1	0	0	1	1	0	0	0	0	26.2177
2	0	0	0	0	0	0	0	0	0	0	0	0	0	0	0	0	1	1	1	1	1	0	5	1	1	1	1	1	1	0	5	1	2	2	0	7	0	1	0	4	1	0	1	1	0	1	0	0	27.7235
1	1	1	1	1	1	0	5	1	1	1	1	1	1	0	5	1	0	0	0	0	0	0	0	0	1	1	1	1	1	0	5	1	4	1	1	8	0	1	1		1	1	0	1	0	1	1	0	27.4333
2	0	0	0	0	0	0	0	0	0	0	0	0	0	0	0	0	0	0	1	0	1	0	2	0	0	0	1	0	1	0	2	0	4	2	1	2	1	0	0	3	0	0	0	1	1	0	0	1	32.7173
1	0	0	0	0	0	0	0	0	0	0	0	1	0	0	1	0	0	0	0	0	0	0	0	0	0	0	0	1	0	0	1	0	3	2	1	8	1	1	0	1	0	0	1	0	0	0	0	0
1	0	0	0	0	0	0	0	0	0	0	1	0	0	0	1	0	0	0	0	0	0	0	0	0	0	0	1	0	0	0	1	0	2	2	1	8	0	1	1	3	1	0	1	0	0	0	0	0	28.5613
1	0	0	0	1	0	0	1	0	0	0	0	0	0	0	0	0	0	0	0	0	0	0	0	0	0	0	0	1	0	0	1	0	2	3	0	1	0	1	1	3	0	0	1	1	1	0	0	0	41.3744
1	0	0	1	1	1	0	3	0	0	0	0	0	0	0	0	0	0	0	0	0	0	0	0	0	0	0	1	1	1	0	3	0	3	2	0	8	1	0	0	2	0	0	0	0	1	0	0	0	28.7392
1	0	0	1	1	1	0	3	0	0	0	0	0	0	0	0	0	0	0	0	0	0	0	0	0	0	0	1	1	1	0	3	0	1	2	1	4	1	1	1	1	1	0	1	0	1	0	0	0	24.9774
1	0	0	0	0	0	0	0	0	0	0	0	0	0	0	0	0	0	0	0	0	0	0	0	0	0	0	0	0	0	0	0	0	4	1	0	3	1	1	1	1	1	0	1	0	0	0	0	1	22.0753
1	0	0	0	0	0	0	0	0	0	0	0	0	0	0	0	0	0	0	0	0	0	0	0	0	0	0	0	0	0	0	0	0	1	2	0	7	0	1	1	1	0	0	0	0	0	0	0	0	21.796
2	0	1	1	1	0	0	3	0	0	1	1	1	0	0	3	0	0	0	0	0	0	0	0	0	0	1	1	1	0	0	3	0	3	1	0	2	0	1	1	1	1	0	0	0	1	0	0	1	25.2348
2	0	0	0	0	0	0	0	0	0	0	0	0	0	0	0	0	0	0	0	0	0	0	0	0	0	0	0	0	0	0	0	0	4	2	1	7	1	1	0	2	0	0	1	0	1	0	0	0	25.1773
1	0	0	0	0	0	0	0	0	0	0	0	0	1	0	1	0	0	0	0	0	1	0	1	0	0	0	0	0	1	0	1	0	3	3	1	4	1	1	0	1	0	0	1	0	1	0	0	0	37.5797
1	1	1	1	1	1	0	5	1	1	1	1	1	1	0	5	1	1	1	1	1	1	0	5	1	1	1	1	1	1	0	5	1	4	1	0	8	1	1	1	5	0	0	1	0	1	1	1	0	24.9363
1	0	0	0	0	0	0	0	0	0	0	0	0	0	0	0	0	0	1	1	0	0	0	2	0	0	1	1	0	0	0	2	0	4	1	0	8	0	0	1	5	0	0	1	1	0	0	0	0	22.3244
1	0	1	1	1	0	0	3	0	0	1	1	1	0	0	3	0	0	0	0	0	0	0	0	0	0	1	1	1	0	0	3	0	2	2	1	2	0	1	0	1	1	0	1	0	1	0	0	0	19.0198
2	0	0	1	0	1	1	3	0	0	1	0	1	0	0	2	0	1	0	0	0	0	0	1	0	1	1	1	1	1	1	6	1	1	1	1	7	0	1	0	2	0	1	1	1	1	0	1	0	32.0931
1	0	0	1	0	1	0	2	0	0	0	0	0	0	0	0	0	0	1	1	0	1	0	3	0	0	1	1	0	1	0	3	0	1	2	1	1	1	1	0	3	1	0	1	0	1	0	0	0	45.9247
1	0	0	1	0	0	0	1	0	0	0	1	0	0	0	1	0	0	0	0	0	0	0	0	0	0	0	1	0	0	0	1	0	3	3	1	7	0	1	0	4	0	0	1	0	0	0	0	0	36.5804
1	0	0	0	0	0	0	0	0	0	0	0	0	0	0	0	0	0	0	0	0	0	0	0	0	0	0	0	0	0	0	0	0	1	2	1	4	1	1	1	3	0	0	1	1	0	0	0	0	32.0794
1	0	1	1	1	1	0	4	1	0	1	1	1	1	0	4	1	0	0	0	0	0	0	0	0	0	1	1	1	1	0	4	1	2	2	0	4	1	1	1	1	0	0	0	0	0	0	0	0	21.1663
1	0	1	1	1	1	1	5	1	0	0	0	0	1	1	2	0	0	1	1	1	1	0	4	1	0	1	1	1	1	1	5	1	4	1	1	3	0	1	0	1	0	0	1	1	1	1	0	1	34.6146
2	0	0	1	0	1	0	2	0	0	0	0	0	1	0	1	0	0	0	1	0	1	0	2	0	0	0	1	0	1	0	2	0	2	2	1	7	1	1	0	2	0	0	1	0	1	0	0	1	31
2	0	0	1	0	1	0	2	0	0	0	0	0	0	0	0	0	0	0	0	0	0	0	0	0	0	0	1	0	1	0	2	0	1	1	0	5	0	1	1	1	1	0	0	1	0	0	0	1	23.9507
1	1	1	1	1	1	1	6	1	0	0	0	0	0	0	0	0	0	0	0	0	0	0	0	0	1	1	1	1	1	1	6	1	4	3	1	6	1	1	0	1	1	0	1	0	1	0	0	1	30.1246
1	0	1	1	0	0	1	3	0	0	0	0	0	0	0	0	0	0	0	0	0	0	0	0	0	0	1	1	0	0	1	3	0	3	1	1	2	1	1	0	1	0	0	0	0	1	0	1	0	33.8563
1	1	1	1	1	1	1	6	1	0	0	0	0	0	0	0	0	1	1	1	1	1	1	6	1	1	1	1	1	1	1	6	1	4	1	0	3	1	0	1	3	1	1	1	0	0	0	0	1	22.4285
1	1	1	0	1	0	0	3	0	0	0	0	0	0	0	0	0	1	1	0	1	1	0	4	1	1	1	0	1	1	0	4	1	4	2	1	7	0	1	0	2	0	0	1	0	1	0	0	1	40
2	0	0	0	1	0	0	1	0	0	0	0	1	0	0	1	0	0	0	1	0	0	0	1	0	0	0	1	1	0	0	2	0	3	2	1	4	1	1	0	0	0	0	0	0	1	0	0	0	32
1	0	0	0	0	0	0	0	0	0	0	0	0	0	0	0	0	0	0	1	0	1	0	2	0	0	0	1	0	1	0	2	0	3	2	1	8	0	1	0	2	0	0	1	0	0	0	0	0	26.4832
2	0	0	1	1	1	0	3	0	0	0	0	0	0	0	0	0	0	0	1	1	1	0	3	0	0	0	1	1	1	0	3	0	4	2	1	1	0	1	0	3	0	0	0	1	1	0	0	1	32.3723
2	0	0	0	0	0	0	0	0	0	0	0	0	0	0	0	0	0	0	0	0	0	0	0	0	0	0	0	0	0	0	0	0	4	1	1	5	1	0	0	2	1	0	1	0	0	0	0	1	23.1923
1	0	0	0	0	1	0	1	0	0	0	0	0	1	0	1	0	0	0	0	0	0	0	0	0	0	0	0	0	1	0	1	0	3	3	1	4	0	1	0	1	0	0	0	0	1	0	0	1	21.0678
2	0	0	0	1	0	0	1	0	0	0	0	0	0	0	0	0	0	0	1	0	1	1	3	0	0	0	1	1	1	1	4	1	1	1	0	5	0	1	0	1	1	0	0	0	1	0	1	0	28.0767
1	0	1	1	0	0	0	2	0	0	0	0	0	0	0	0	0	0	0	0	0	0	0	0	0	0	1	1	0	0	0	2	0	1	1	0	5	1	1	1	3	0	0	1	0	0	0	0	0
1	0	0	0	0	0	0	0	0	0	0	0	0	0	0	0	0	0	1	0	0	1	0	2	0	0	1	0	0	1	0	2	0	4	1	0	8	1	1	1	1	1	1	1	1	0	0	0	0	42.6721
1	0	0	0	0	0	0	0	0	0	0	0	0	0	0	0	0	0	0	1	0	0	0	1	0	0	0	1	0	0	0	1	0	2	1	0	8	0	1	1	2	0	0	0	0	0	0	0	1	21.1663
1	0	0	0	0	0	0	0	0	0	0	0	0	0	0	0	0	0	1	0	0	0	1	2	0	0	1	0	0	0	1	2	0	3	2	0	4	1	1	0	1	1	0	1	0	1	0	0	0	41.1992
2	0	0	0	0	0	0	0	0	0	0	0	0	0	0	0	0	0	1	0	0	0	0	1	0	0	1	0	0	0	0	1	0	2	1	1	6	1	1	0	3	0	0	0	1	0	0	0	0	41.0678
1	0	1	1	0	1	1	4	1	0	0	0	0	0	0	0	0	0	0	1	0	0	0	1	0	0	1	1	0	1	1	4	1	2	2	1	8	0	0	1	2	1	0	1	0	1	0	0	1	27.2772
2	0	1	1	0	1	0	3	0	0	0	0	0	1	0	1	0	0	0	0	0	0	0	0	0	0	1	1	0	1	0	3	0	3	2	1	7	0	1	0	1	1	1	0	1	0	0	0	1	24.1697
1	0	0	0	0	0	0	0	0	0	0	0	0	0	0	0	0	0	0	0	0	0	0	0	0	0	0	0	0	0	0	0	0	1	1	0	5	1	0	1	2	0	0	0	1	0	0	0	0	27.7892
1	0	0	0	1	0	1	2	0	1	1	0	0	1	0	3	0	0	0	1	0	0	0	1	0	1	1	1	1	1	1	6	1	1	3	1	1	1	1	1	3	0	0	1	1	1	1	1	0	39
1	0	1	0	0	0	0	1	0	0	1	0	1	0	0	2	0	0	1	1	0	0	0	2	0	0	1	1	1	0	0	3	0	4	1	1	7	1	1	0	2	0	0	1	0	1	0	0	0	29
2	0	0	0	0	1	0	1	0	0	0	0	0	0	0	0	0	1	1	1	0	0	0	3	0	1	1	1	0	1	0	4	1	1	2	1	2	1	0	0	2	1	0	1	0	1	0	0	1	37.0048
2	1	0	0	0	0	1	2	0	0	0	0	0	0	0	0	0	0	1	1	0	1	0	3	0	1	1	1	0	1	1	5	1	2	2	1	3	1	1	1	2	1	0	1	0	1	0	0	1	30.6804
3	1	0	0	0	0	0	1	0	1	0	0	0	0	0	1	0	1	0	1	0	1	1	4	1	1	0	1	0	1	1	4	1	4	1	1	7	1	1	0	1	0	0	1	0	1	1	0	0	26.8446
1	1	0	1	0	1	0	3	0	0	1	0	0	0	0	1	0	0	0	0	0	0	0	0	0	1	1	1	0	1	0	4	1	4	1	1	6	1	1	1	3	0	0	1	1	0	0	0	0	34.3299
2	0	0	0	0	0	0	0	0	0	0	0	0	0	0	0	0	0	0	0	0	1	0	1	0	0	0	0	0	1	0	1	0	2	1	0	3	1	1	0	1	1	0	1	0	1	0	0	1	23.614
1	0	0	1	1	0	0	2	0	0	0	0	0	0	0	0	0	1	1	1	1	1	1	6	1	1	1	1	1	1	1	6	1	1	2	0	1	1	1	1	4	1	0	1	1	1	0	0	1	45
2	0	0	0	0	0	0	0	0	0	0	0	0	0	0	0	0	0	0	1	0	1	0	2	0	0	0	1	0	1	0	2	0	3	2	1	8	1	1	0	2	0	0	1	1	0	0	0	0	25.2348
1	0	1	0	0	1	0	2	0	0	1	0	0	1	0	2	0	0	0	0	0	0	0	0	0	0	1	0	0	1	0	2	0	1	1	0	5	0	1	1	2	1	0	1	1	1	0	0	1	32.5339
2	0	0	1	0	1	0	2	0	0	0	0	0	0	0	0	0	0	0	0	0	0	0	0	0	0	0	1	0	1	0	2	0	2	1	0	7	0	1	0	1	1	0	1	1	1	0	0	1	23.614
1	0	0	0	0	0	0	0	0	0	0	0	0	0	0	0	0	0	0	0	0	0	0	0	0	0	0	0	0	0	0	0	0	3	2	1	3	1	1	1	1	1	0	1	0	1	0	0	0	27.8686
1	0	1	1	1	0	0	3	0	0	0	0	0	0	0	0	0	0	0	0	0	0	0	0	0	0	1	1	1	0	0	3	0	2	1	0	2	1	0	1	1	1	0	1	0	1	0	0	1	22.1136
2	0	0	1	0	0	0	1	0	0	1	0	0	0	0	1	0	0	0	0	0	1	0	1	0	0	1	1	0	1	0	3	0	2	2	1	6	1	1	0	2	0	0	1	0	1	1	0	1	32.6379
1	0	0	1	0	0	0	1	0	0	0	0	0	1	0	1	0	0	0	0	0	0	0	0	0	0	0	1	0	1	0	2	0	4	1	0	2	1	1	1	1	1	0	1	1	0	0	0	0	19.989
1	0	0	0	0	0	0	0	0	0	0	0	0	0	0	0	0	0	0	0	0	0	0	0	0	0	0	0	0	0	0	0	0	3	1	0	6	0	0	1	2	0	0	0	1	0	0	0	0	20.0027
1	0	0	1	1	1	0	3	0	0	0	1	1	1	0	3	0	0	0	0	0	0	0	0	0	0	0	1	1	1	0	3	0	2	3	1	3	1	1	1	2	1	1	1	0	0	0	0	1	30.1081
1	0	0	1	1	1	0	3	0	0	0	0	1	1	0	2	0	0	0	1	1	1	0	3	0	0	0	1	1	1	0	3	0	4	2	1	7	0	1	0	2	0	0	1	1	0	1	0	0	34.0753
1	0	0	1	0	1	0	2	0	0	0	0	0	0	0	0	0	0	0	0	0	0	0	0	0	0	0	1	0	1	0	2	0	4	1	0	8	0	1	1	3	1	0	0	1	0	0	0	1	30.9815
1	0	0	0	0	0	0	0	0	0	0	0	0	0	0	0	0	0	0	1	1	1	0	3	0	0	0	1	1	1	0	3	0	4	2	0	4	0	0	1	7	0	0	1	0	1	0	0	0	19.1102
1	0	1	1	0	1	0	3	0	0	0	0	0	0	0	0	0	0	0	0	0	0	0	0	0	0	1	1	0	1	0	3	0	3	1	0	8	0	0	0	3	0	0	1	1	0	1	1	1	22.0014
1	0	0	1	0	1	0	2	0	0	0	0	0	0	0	0	0	0	0	1	0	1	0	2	0	0	0	1	0	1	0	2	0	3	3	1	8	0	1	0	3	1	0	1	0	1	0	0	1	36.0055
3	0	0	0	0	0	0	0	0	0	0	0	0	0	0	0	0	0	0	0	0	0	0	0	0	0	0	0	0	0	0	0	0	4	2	1	7	0	1	1	1	0	0	0	0	0	0	0	0	25.4127
1	1	1	1	1	1	1	6	1	0	0	0	0	0	0	0	0	1	1	1	1	1	1	6	1	1	1	1	1	1	1	6	1	4	2	1	8	1	1	0	1	0	0	1	1	1	0	0	1	25
1	0	0	0	0	0	0	0	0	0	0	0	0	0	0	0	0	0	1	1	1	1	1	5	1	0	1	1	1	1	1	5	1	3	1	1	6	0	0	1	2	0	0	1	1	1	0	1	0	23.3183
1	0	0	1	0	1	0	2	0	0	0	0	0	1	0	1	0	0	0	0	0	0	0	0	0	0	0	1	0	1	0	2	0	3	2	1	7	0	1	1	1	1	0	0	1	0	0	0	1	18.1246
2	0	0	1	1	1	0	3	0	0	0	0	1	0	0	1	0	0	0	1	0	1	0	2	0	0	0	1	1	1	0	3	0	4	3	1	3	0	1	0	1	1	1	1	1	0	0	0	0	28.8077
1	0	1	1	0	0	0	2	0	0	0	0	0	1	0	1	0	0	1	0	0	1	0	2	0	0	1	1	0	1	0	3	0	1	2	0	7	1	1	0	2	0	0	1	0	1	0	0	1	29
1	0	0	1	0	1	0	2	0	0	0	1	0	1	0	2	0	0	0	0	0	1	0	1	0	0	0	1	0	1	0	2	0	2	2	1	4	1	1	0	1	0	0	0	1	1	0	0	0	39.0637
1	0	0	0	0	0	0	0	0	0	0	0	0	0	0	0	0	1	0	1	1	1	1	5	1	1	0	1	1	1	1	5	1	1	2	1	3	1	1	0	2	1	0	1	0	1	0	0	1	31.0226
2	0	0	1	1	0	1	3	0	0	0	0	0	0	0	0	0	0	1	1	0	1	1	4	1	0	1	1	1	1	1	5	1	4	2	1	6	0	0	0	3	1	0	1	1	1	1	1	1	25.6318
2	0	0	0	0	0	0	0	0	0	0	0	0	0	0	0	0	0	0	0	0	0	0	0	0	0	0	0	0	0	0	0	0	1	2	1	4	1	0	1	1	0	0	1	0	0	0	0	0	24.8104
2	1	1	1	1	1	1	6	1	0	0	1	1	0	0	2	0	0	1	1	0	1	1	4	1	1	1	1	1	1	1	6	1	2	1	0	7	0	1	1	2	0	0	0	0	0	1	0	0	29
1	1	1	1	1	1	0	5	1	1	1	1	1	1	0	5	1	0	0	0	0	0	0	0	0	1	1	1	1	1	0	5	1	3	2	1	8	1	1	1	2	0	1	0	1	0	0	0	0	26.7652
1	0	1	1	1	0	0	3	0	0	0	0	0	0	0	0	0	1	0	0	0	0	0	1	0	1	1	1	1	0	0	4	1	1	3	1	6	0	1	0	3	0	0	1	0	0	0	0	0	33.1636
1	0	0	1	0	0	0	1	0	0	0	0	0	0	0	0	0	0	0	0	0	0	0	0	0	0	0	1	0	0	0	1	0	1	1	0	2	0	1	0	1	0	0	0	0	0	0	0	0	29.9439
1	0	0	0	1	1	0	2	0	0	0	0	1	1	0	2	0	0	0	0	0	0	0	0	0	0	0	0	1	1	0	2	0	4	2	1	7	1	1	0	1	0	0	0	0	1	0	0	1	23.0773
1	0	0	0	1	1	0	2	0	0	0	0	0	0	0	0	0	0	0	0	0	0	0	0	0	0	0	0	1	1	0	2	0	1	1	0	7	0	1	1	2	1	0	1	1	1	0	0	0	26.3792
1	0	0	0	0	0	0	0	0	0	0	0	0	0	0	0	0	0	0	0	0	1	0	1	0	0	0	0	0	1	0	1	0	3	1	0	8	1	1	0	1	0	0	1	0	0	0	0	0	22.2094
2	0	0	0	0	0	0	0	0	0	0	0	0	0	0	0	0	0	0	1	0	1	0	2	0	0	0	1	0	1	0	2	0	1	2	1	4	0	1	1	2	1	0	0	1	0	0	0	1	35.8193
3	0	0	0	0	0	0	0	0	0	0	0	0	0	0	0	0	0	1	0	0	1	0	2	0	0	1	0	0	1	0	2	0	2	2	0	8	1	1	0	4	0	0	0	1	1	0	0	1	34.4449
1	0	0	1	1	1	0	3	0	0	0	0	0	0	0	0	0	0	0	0	0	0	0	0	0	0	0	1	1	1	0	3	0	4	1	1	6	0	1	1	1	0	0	1	0	0	0	0	0	23.3073
1	0	0	1	1	1	0	3	0	0	0	1	1	0	0	2	0	0	0	1	1	1	0	3	0	0	0	1	1	1	0	3	0	4	2	1	7	1	1	0	2	0	0	1	1	0	0	0	0	32.3094
2	0	0	0	0	0	0	0	0	0	0	0	0	0	0	0	0	0	0	0	0	0	0	0	0	0	0	0	0	0	0	0	0	1	1	0	5	1	1	1	1	0	1	1	0	0	0	0	0	22.7077
1	1	1	1	1	1	1	6	1	0	0	0	0	0	0	0	0	0	0	0	0	0	0	0	0	1	1	1	1	1	1	6	1	2	1	1	1	0	0	0	2	0	0	1	1	1	0	0	0	27.206
2	0	0	0	0	0	0	0	0	0	0	0	0	0	0	0	0	0	0	0	0	0	0	0	0	0	0	0	0	0	0	0	0	2	3	1	6	0	0	1	5	1	0	1	0	0	0	0	0	27.7864
1	1	1	1	1	0	0	4	1	0	0	0	0	0	0	0	0	0	0	0	0	0	0	0	0	1	1	1	1	0	0	4	1	1	1	1	6	1	1	1	1	1	0	1	1	1	1	0	0	23.3593
1	0	0	0	0	0	0	0	0	0	0	0	0	0	0	0	0	0	1	0	0	1	0	2	0	0	1	0	0	1	0	2	0	3	2	1	3	1	1	0	2	1	0	1	0	1	0	0	1	36.7447
1	0	1	1	1	1	1	5	1	0	1	1	1	1	1	5	1	0	1	1	1	1	1	5	1	0	1	1	1	1	1	5	1	3	1	0	3	0	1	1	1	1	0	1	1	1	0	0	0	22.2341
1	1	1	1	1	1	1	6	1	0	0	0	0	0	0	0	0	1	1	1	1	1	0	5	1	1	1	1	1	1	1	6	1	2	1	0	4	1	1	0	2	0	1	0	0	1	0	0	0	24.0602
2	0	0	1	1	1	0	3	0	0	0	0	0	0	0	0	0	0	0	0	0	0	0	0	0	0	0	1	1	1	0	3	0	2	1	0	1	0	1	0	1	1	0	1	0	1	0	0	1	26.1246
2	0	0	0	0	1	0	1	0	0	0	0	0	0	0	0	0	0	0	0	0	0	0	0	0	0	0	0	0	1	0	1	0	2	1	0	6	1	1	1	2	0	0	1	0	0	0	0	1	28.4682
1	0	0	0	0	0	0	0	0	0	0	0	0	0	0	0	0	0	0	1	0	0	0	1	0	0	0	1	0	0	0	1	0	2	3	1	5	1	1	1	1	0	0	0	0	0	0	0	1	34.4832
1	1	1	1	0	0	0	3	0	0	0	0	0	0	0	0	0	0	0	0	0	0	0	0	0	1	1	1	0	0	0	3	0	4	1	0	5	0	1	1	3	0	0	1	0	0	0	0	0	35.1923
1	1	1	1	0	1	1	5	1	0	0	0	0	0	0	0	0	0	0	0	0	0	0	0	0	1	1	1	0	1	1	5	1	1	2	0	1	1	1	0	2	1	1	1	1	1	0	1	1	35.0637
1	1	0	1	0	1	0	3	0	0	0	0	0	0	0	0	0	0	0	1	1	1	0	3	0	1	0	1	1	1	0	4	1	4	3	0	1	0	1	0	3	0	0	1	0	1	0	0	0	30
2	1	0	0	1	1	1	4	1	1	0	0	1	0	0	2	0	1	0	0	1	1	1	4	1	1	0	0	1	1	1	4	1	4	2	1	7	0	1	0	4	0	1	1	0	0	0	0	1	29.117
1	0	0	0	0	0	0	0	0	0	0	0	0	0	0	0	0	0	1	1	0	1	0	3	0	0	1	1	0	1	0	3	0	1	2	1	8	1	0	0	3	1	0	0	1	1	0	0	1	31.8823
2	0	0	0	0	0	0	0	0	0	0	0	0	0	0	0	0	0	1	1	0	0	0	2	0	0	1	1	0	0	0	2	0	1	1	0	2	1	0	0	0	1	1	1	1	0	0	0	0	26.8638
1	0	0	1	1	1	1	4	1	0	0	0	1	1	0	2	0	0	1	1	1	1	1	5	1	0	1	1	1	1	1	5	1	1	2	1	1	0	1	1	3	1	0	1	0	1	0	0	1	40
1	0	0	1	0	0	0	1	0	0	0	0	0	0	0	0	0	0	0	0	0	0	0	0	0	0	0	1	0	0	0	1	0	3	2	0	2	1	1	0	2	0	0	0	0	0	0	0	0	33.5606
1	1	0	1	0	0	0	2	0	1	1	0	0	0	0	2	0	0	1	0	0	0	0	1	0	1	1	1	0	0	0	3	0	3	1	0	2	1	1	1	3	1	1	0	1	1	0	0	0	29.7632
2	0	0	1	0	0	0	1	0	0	0	0	0	0	0	0	0	0	0	0	0	0	0	0	0	0	0	1	0	0	0	1	0	1	1	0	7	0	1	0	3	1	0	1	0	0	0	0	1	25.1143
1	0	0	0	1	1	0	2	0	0	0	0	0	0	0	0	0	0	0	0	0	0	0	0	0	0	0	0	1	1	0	2	0	1	2	0	5	1	1	1	3	1	0	1	0	0	0	0	1	38.4066
1		0	1	0	1	0	2	0		0	0	0	0	0	0	0		0	1	0	0	0	1	0		0	1	0	1	0	2	0	1	1	0	5	1	1	1	1	1	0	0	0	0	0	0	1	22.193
2	1	1	1	1	0	1	5	1	0	0	0	0	0	0	0	0	1	1	1	1	1	1	6	1	1	1	1	1	1	1	6	1	1	2	1	4	0	1	0	2	0	1	1	0	1	0	0	0	29.5743
1	0	0	0	0	1	0	1	0	0	0	0	0	0	0	0	0	0	0	0	0	1	0	1	0	0	0	0	0	1	0	1	0	4	2	1	7	1	1	1	2	1	0	1	0	0	0	0	0	28.4435
1	1	1	1	1	1	1	6	1	0	0	0	0	0	0	0	0	0	0	0	0	0	0	0	0	1	1	1	1	1	1	6	1	4	2	1	6	0	0	0	1	1	1	1	0	1	1	1	1	31.6359
2	0	0	0	0	0	0	0	0	0	0	0	0	0	0	0	0	0	0	0	0	0	0	0	0	0	0	0	0	0	0	0	0	3	2	1	3	0	1	0	3	0	0	1	0	1	0	0	0	25.0486
1	0	0	0	1	1	0	2	0	0	0	0	0	0	0	0	0	0	0	1	0	1	0	2	0	0	0	1	1	1	0	3	0	2	3	1	3	0	1	1	1	0	0	1	0	0	0	0	0	24.4271
1	0	0	1	0	0	0	1	0	0	0	0	0	0	0	0	0	0	0	0	0	1	0	1	0	0	0	1	0	1	0	2	0	2	1	0	7	1	1	0	1	1	0	0	1	1	0	0	1	18.2423
1	0	1	1	0	0	0	2	0	0	1	0	0	1	0	2	0	0	0	0	0	1	0	1	0	0	1	1	0	1	0	3	0	2	2	1	7	0	1	0	3	0	1	1	0	1	0	0	1	33.8125
2	1	0	0	0	0	0	1	0	0	0	0	0	0	0	0	0	1	0	1	1	1	0	4	1	1	0	1	1	1	0	4	1	4	2	1	3	0	0	0	2	0	1	1	0	1	0	1	0	36
1	0	1	1	1	1	0	4	1	0	0	0	0	0	0	0	0	0	1	1	0	1	0	3	0	0	1	1	1	1	0	4	1	1	2	1	8	0	0	1	2	1	0	1	1	1	0	0	1	23.9754
1	0	1	1	0	1	1	4	1	0	1	1	0	1	1	4	1	0	1	1	0	1	1	4	1	0	1	1	0	1	1	4	1	4	3	1	6	0	1	1	2	0	0	1	1	1	0	0	0	32.178
1	0	0	1	1	1	0	3	0	0	0	1	1	1	0	3	0	0	0	1	1	1	0	3	0	0	0	1	1	1	0	3	0	4	2	0	7	0	1	0	1	0	0	1	1	1	1	0	0	33.076
4	0	0	0	0	0	0	0	0	0	0	0	0	0	0	0	0	0	1	1	0	1	1	4	1	0	1	1	0	1	1	4	1	2	1	1	6	0	0	1	9	1	0	0	0	1	0	0	1	34.193
1	0	0	0	0	0	0	0	0	0	0	0	0	0	0	0	0	0	0	0	0	0	0	0	0	0	0	0	0	0	0	0	0	4	2	1	7	1	1	0	5	1	0	0	0	1	0	0	0	32
2	0	0	0	0	0	0	0	0	0	0	0	0	0	0	0	0	0	0	0	0	0	0	0	0	0	0	0	0	0	0	0	0	2	2	1	2	1	1	0	1	1	0	0	0	1	0	0	0	20.0602
1	1	1	0	1	1	1	5	1	1	1	0	1	1	1	5	1	0	0	0	0	0	0	0	0	1	1	0	1	1	1	5	1	4	2	0	3	0	1	1	3	1	0	1	0	1	0	0	1	27.7016
1	0	1	0	0	1	1	3	0	0	0	0	0	0	0	0	0	0	0	0	0	0	0	0	0	0	1	0	0	1	1	3	0	4	1	1	4	0	1	0	3	1	0	1	0	1	0	0	1	33
3	0	0	1	0	1	0	2	0	0	0	0	0	0	0	0	0	0	0	0	0	0	0	0	0	0	0	1	0	1	0	2	0	1	1	1	4	0	1	0	1	1	0	0	0	0	0	0	1	25.0486
2	0	0	1	0	1	0	2	0	0	0	0	0	1	0	1	0	0	0	0	0	0	0	0	0	0	0	1	0	1	0	2	0	3	2	1	7	1	1	0	2	0	0	0	0	0	0	0	0	28
2	0	0	1	0	1	0	2	0	0	0	0	0	0	0	0	0	0	0	1	0	1	0	2	0	0	0	1	0	1	0	2	0	3	1	0	2	0	1	1	1	1	0	0	1	0	0	0	1	21.2211
1	0	0	0	1	0	0	1	0	0	0	0	0	0	0	0	0	1	1	1	1	1	0	5	1	1	1	1	1	1	0	5	1	1	3	1	5	0	0	0	2	0	0	1	0	1	1	0	0	32.2163
1	0	0	0	0	0	0	0	0	0	0	0	0	0	0	0	0	0	0	0	0	0	0	0	0	0	0	0	0	0	0	0	0	2	2	0	5	1	1	0	1	0	0	0	0	1	0	0	0	29.1061
2	0	0	0	0	1	0	1	0	0	0	0	0	0	0	0	0	0	0	0	0	1	0	1	0	0	0	0	0	1	0	1	0	2	3	1	1	1	1	1	2	0	0	1	0	1	0	0	0	25.1253
1	0	0	0	0	0	0	0	0	0	0	0	0	0	0	0	0	0	0	1	0	0	0	1	0	0	0	1	0	0	0	1	0	2	2	1	4	0	1	0	5	0	0	0	0	1	0	0	0	25.7823
2	0	1	1	1	1	1	5	1	0	0	0	0	0	0	0	0	1	1	1	1	1	1	6	1	1	1	1	1	1	1	6	1	2	1	0	6	1	1	1	1	0	0	0	1	0	0	1	0	30.1109
1	0	0	1	0	1	0	2	0	0	0	0	0	0	0	0	0	0	0	0	0	0	0	0	0	0	0	1	0	1	0	2	0	1	1	1	2	1	1	0	4	1	0	0	1	1	0	0	1	36.3942
1	0	0	1	1	1	0	3	0	0	0	0	0	0	0	0	0	0	0	0	0	0	0	0	0	0	0	1	1	1	0	3	0	1	1	0	6	1	1	0	1	1	0	1	1	1	1	0	1	27.0445
1	0	0	0	0	0	0	0	0	0	0	0	0	0	0	0	0	0	0	0	1	1	0	2	0	0	0	0	1	1	0	2	0	4	2	0	2	0	1	1	2	0	0	1	1	1	1	0	0	27.8932
1	1	1	0	0	0	0	2	0	0	0	0	0	0	0	0	0	0	0	0	0	0	0	0	0	1	1	0	0	0	0	2	0	3	1	1	6	0	1	1	3	1	0	1	1	0	0	0	0	28.8214
1	0	0	0	0	0	0	0	0	0	0	0	0	0	0	0	0	0	0	0	0	0	0	0	0	0	0	0	0	0	0	0	0	1	2	0	8	0	1	1	1	1	0	1	0	0	0	0	0	22.694
1	0	0	0	0	0	0	0	0	0	0	0	0	0	0	0	0	0	0	0	0	0	0	0	0	0	0	0	0	0	0	0	0	4	1	1	6	0	1	0	2	0	0	0	1	0	0	0	1	35.7481
2	0	1	1	1	0	1	4	1	0	1	0	0	0	1	2	0	0	1	1	1	1	0	4	1	0	1	1	1	1	1	5	1	4	3	1	7	0	1	1	4	1	0	1	1	1	0	0	1	35
1	0	0	1	0	0	0	1	0	0	0	0	0	0	0	0	0	0	0	0	1	1	0	2	0	0	0	1	1	1	0	3	0	1	2	1	5	1	1	1	3	0	0	1	0	1	0	0	1	41.1335
2	0	0	0	0	0	0	0	0	0	0	0	0	0	0	0	0	0	0	0	0	0	0	0	0	0	0	0	0	0	0	0	0	1	2	1	2	1	0	0	3	0	0	0	0	0	0	0	0	31
1	0	0	0	1	1	0	2	0	0	0	0	0	0	0	0	0	0	0	0	0	0	0	0	0	0	0	0	1	1	0	2	0	1	2	1	4	0	1	0	2	0	0	1	1	1	0	0	0	31.2526
1	0	0	0	0	1	0	1	0	0	0	0	0	0	0	0	0	0	0	0	0	0	0	0	0	0	0	0	0	1	0	1	0	1	1	0	4	1	0	1	1	0	0	1	1	1	0	0	0	22.7981
1	1	1	1	1	0	0	4	1	0	0	0	0	0	0	0	0	0	0	0	0	0	0	0	0	1	1	1	1	0	0	4	1	1	1	0	6	1	1	1	4	1	0	1	1	1	1	1	0	40.4326
1	0	0	1	0	0	0	1	0	0	0	0	0	1	0	1	0	0	0	0	0	0	0	0	0	0	0	1	0	1	0	2	0	1	1	0	7	0	1	0	4	1	0	0	0	1	0	0	0	28
2	0	0	0	1	1	0	2	0	0	0	0	1	1	0	2	0	0	0	0	1	0	0	1	0	0	0	0	1	1	0	2	0	1	2	0	4	0	1	1	2	1	0	0	0	1	0	0	0	36.1013
1	0	0	0	0	1	0	1	0	0	0	0	0	0	0	0	0	1	0	1	0	0	0	2	0	1	0	1	0	1	0	3	0	4	2	1	2	1	1	1	2	1	0	1	1	1	0	0	0	34.9377
1	0	0	1	0	1	0	2	0	0	0	0	0	0	0	0	0	0	0	0	0	0	0	0	0	0	0	1	0	1	0	2	0	1	1	0	2	1	1	1	1	0	0	1	1	1	0	0	0	25.7139
1	0	1	0	0	1	0	2	0	0	0	0	0	0	0	0	0	0	0	0	0	0	0	0	0	0	1	0	0	1	0	2	0	1	3	1	7	1	0	0	2	0	0	1	0	0	1	0	0	28.9144
1	0	0	0	0	0	0	0	0	0	0	0	0	0	0	0	0	0	0	0	0	0	0	0	0	0	0	0	0	0	0	0	0	1	1	1	1	0	1	0	3	0	0	0	1	0	0	0	0	36
1	1	1	1	0	1	1	5	1	0	0	0	1	0	0	1	0	0	0	0	0	0	0	0	0	1	1	1	1	1	1	6	1	4	1	1	6	0	1	0	2	0	0	1	1	0	1	0	1	38.4394
1	0	1	0	1	0	1	3	0	0	0	0	0	0	0	0	0	1	0	1	0	1	0	3	0	1	1	1	1	1	1	6	1	1	1	1	6	0	1	1	2	1	1	1	0	1	1	1	1	26.2396
1	0	0	0	0	0	0	0	0	0	0	0	0	0	0	0	0	1	1	0	1	1	0	4	1	1	1	0	1	1	0	4	1	2	1	1	6	0	0	0	1	0	1	1	1	0	0	0	0	31.3539
2	0	0	1	1	1	0	3	0	0	0	0	0	0	0	0	0	0	0	1	1	1	0	3	0	0	0	1	1	1	0	3	0	4	1	0	7	1	1	0	3	0	0	1	1	1	0	0	0	19.7016
1	0	1	1	1	1	1	5	1	0	0	0	0	0	0	0	0	1	1	1	1	1	1	6	1	1	1	1	1	1	1	6	1	4	1	0	1	0	0	1	3	1	0	1	1	1	1	1	1	28.2108
1	1	1	0	0	0	0	2	0	1	1	0	0	0	0	2	0	0	0	0	0	0	0	0	0	1	1	0	0	0	0	2	0	4	2	1	2	0	1	0	2	1	0	1	1	0	0	0	1	24.4381
1	0	0	1	0	0	0	1	0	0	0	0	0	0	0	0	0	0	0	0	0	0	0	0	0	0	0	1	0	0	0	1	0	1	2	1	8	1	1	1	1	1	0	0	1	0	0	0	0	23.7947
1	0	0	0	0	0	0	0	0	0	0	0	0	0	0	0	0	0	0	1	0	1	0	2	0	0	0	1	0	1	0	2	0	1	1	0	8	1	1	0	2	0	0	1	1	0	0	0	0	34.0233
2	0	1	1	0	0	1	3	0	0	1	1	0	0	1	3	0	0	1	1	0	0	1	3	0	0	1	1	0	0	1	3	0	3	1	1	7	0	1	1	1	1	0	1	0	1	0	0	1	30.8501
1	0	1	1	0	1	0	3	0	0	1	0	0	1	0	2	0	1	1	1	0	1	0	4	1	1	1	1	0	1	0	4	1	2	2	1	1	1	1	0	2	0	0	1	0	1	0	0	0	36.1615
1	1	0	1	0	1	1	4	1	0	0	0	0	0	0	0	0	1	0	1	0	1	1	4	1	1	0	1	0	1	1	4	1	2	1	0	4	0	1	0	3	1	0	1	1	0	0	0	1	28.0767
1	0	0	1	1	1	0	3	0	0	0	0	0	1	0	1	0	0	0	0	0	0	0	0	0	0	0	1	1	1	0	3	0	2	1	0	1	1	1	1	1	1	0	0	1	1	1	0	1	21.1992
1	0	1	1	1	0	0	3	0	0	0	0	0	0	0	0	0	0	1	1	1	0	0	3	0	0	1	1	1	0	0	3	0	4	1	0	3	1	0	1	2	1	0	0	1	1	0	0	1	20.3039
1	1	1	1	1	1	1	6	1	1	0	0	1	1	0	3	0	0	0	0	0	0	0	0	0	1	1	1	1	1	1	6	1	1	2	1	3	1	1	1	2	0	0	1	0	1	0	0	0	36.1396
2	0	1	1	0	1	0	3	0	0	0	0	0	0	0	0	0	0	0	1	0	1	0	2	0	0	1	1	0	1	0	3	0	1	2	1	8	0	1	1	1	1	0	1	0	1	0	0	1	36.1205
2	0	0	1	1	1	0	3	0	0	0	0	0	0	0	0	0	0	0	0	0	0	0	0	0	0	0	1	1	1	0	3	0	1	1	1	4	1	1	1	4	0	0	1	1	0	0	0	1	20
1	0	0	0	0	0	0	0	0	0	0	0	0	0	0	0	0	0	0	1	0	1	1	3	0	0	0	1	0	1	1	3	0	4	2	1	7	1	1	0	4	0	0	1	1	1	0	0	0	45.1088
2	0	0	0	0	1	0	1	0	0	0	0	0	1	0	1	0	0	0	1	0	1	0	2	0	0	0	1	0	1	0	2	0	2	2	0	4	1	1	1	1	1	0	0	1	1	0	0	1	28.6297
1	0	0	0	0	0	0	0	0	0	0	0	0	0	0	0	0	0	1	0	0	1	0	2	0	0	1	0	0	1	0	2	0	1	1	0	8	0	1	0	2	0	0	1	1	0	0	0	0	32.9144
1	1	1	1	1	1	1	6	1	0	0	0	0	0	0	0	0	1	1	1	1	1	1	6	1	1	1	1	1	1	1	6	1	3	1	0	6	1	1	0	2	1	0	1	0	0	0	0	1	30.6119
1	0	0	0	0	1	0	1	0	0	0	0	0	0	0	0	0	0	0	0	0	0	0	0	0	0	0	0	0	1	0	1	0	1	2	0	4	0	1	0	1	0	0	0	1	0	0	0	0	19
1	0	0	0	0	0	0	0	0	0	0	0	0	0	0	0	0	0	0	0	0	0	0	0	0	0	0	0	0	0	0	0	0	1	2	0	4	0	1	1	1	1	0	1	0	0	0	0	0	32.0849
1	0	0	1	1	1	0	3	0	0	0	0	0	0	0	0	0	0	0	0	0	0	0	0	0	0	0	1	1	1	0	3	0	4	1	1	6	0	1	0	3	0	0	1	0	0	0	0	0	32.3258
1	0	1	1	0	1	0	3	0	0	0	0	0	0	0	0	0	0	0	0	0	0	0	0	0	0	1	1	0	1	0	3	0	2	2	1	8	1	0	0	1	1	0	1	0	1	0	0	1	24.8953
1	0	1	1	0	1	0	3	0	0	0	0	0	0	0	0	0	0	0	0	0	0	0	0	0	0	1	1	0	1	0	3	0	2	1	1	2	1	1	0	2	0	1	1	0	1	1	0	0	25.1608
1	0	0	1	1	1	0	3	0	0	0	0	0	0	0	0	0	0	0	1	1	1	0	3	0	0	0	1	1	1	0	3	0	2	2	1	5	1	1	1	1	1	1	1	1	0	0	1	1	32.6242
4	0	0	0	0	0	0	0	0	0	0	0	0	0	0	0	0	1	0	1	0	1	0	3	0	1	0	1	0	1	0	3	0	1	3	1	6	1	1	0	7	1	0	1	0	0	0	0	0	40.6215
1	0	0	0	0	0	0	0	0	0	0	0	0	0	0	0	0	0	0	0	0	0	0	0	0	0	0	0	0	0	0	0	0	2	2	0	4	0	1	1	2	0	0	1	1	1	1	0	0	26.5544
1	1	1	1	1	1	1	6	1	0	0	0	0	0	0	0	0	1	1	1	1	1	1	6	1	1	1	1	1	1	1	6	1	4	2	1	3	1	0	1	3	1	1	1	1	1	0	0	1	26.7652
1	0	0	1	0	0	1	2	0	0	0	0	0	0	0	0	0	0	0	0	0	0	0	0	0	0	0	1	0	0	1	2	0	1	1	0	5	0	1	1	1	1	0	0	1	1	1	1	1	46.935
2	0	0	0	0	0	0	0	0	0	0	0	0	0	0	0	0	0	1	1	1	0	0	3	0	0	1	1	1	0	0	3	0	3	3	1	4	1	1	0	1	0	0	1	0	1	0	0	0	33.3005
1	0	0	0	0	0	0	0	0	0	0	0	0	0	0	0	0	0	0	0	0	1	0	1	0	0	0	0	0	1	0	1	0	1	2	1	5	0	1	0	2	0	0	0	0	1	0	0	1	42.5791
2	0	0	0	0	1	0	1	0	0	0	0	0	0	0	0	0	0	0	0	0	0	0	0	0	0	0	0	0	1	0	1	0	1	2	0	5	1	1	0	3	0	1	1	1	0	0	0	1	27.0746
1	0	0	1	1	1	1	4	1	1	1	0	1	0	1	4	1	0	0	0	0	0	0	0	0	1	1	1	1	1	1	6	1	4	1	0	6	1	1	1	2	1	1	0	1	1	0	0	1	24.2902
2	1	1	1	1	1	0	5	1	0	0	0	1	0	0	1	0	0	0	0	0	0	0	0	0	1	1	1	1	1	0	5	1	4	1	1	6	0	1	1	1	0	0	1	1	1	0	0	0	25.6235
1	0	1	1	1	1	1	5	1	0	0	0	0	0	0	0	0	0	0	0	0	0	0	0	0	0	1	1	1	1	1	5	1	1	2	1	3	1	1	1	2	1	1	1	1	1	1	0	0	32.7228
2	0	0	0	0	0	0	0	0	0	0	0	0	0	0	0	0	0	0	1	0	1	0	2	0	0	0	1	0	1	0	2	0	4	3	0	4	1	1	0	1	0	0	1	1	0	1	1	0	23.0007
1	0	1	1	1	1	0	4	1	0	0	0	0	0	0	0	0	0	0	0	0	0	0	0	0	0	1	1	1	1	0	4	1	1	1	0	6	1	1	0	1	0	0	0	1	0	0	0	1	35
1	0	0	0	1	0	0	1	0	0	0	0	0	0	0	0	0	0	0	1	0	1	0	2	0	0	0	1	1	1	0	3	0	4	2	1	2	0	1	1	1	0	0	1	0	1	0	0	0	29.911
1	0	1	1	0	1	0	3	0	1	1	1	1	1	1	6	1	0	0	0	0	0	0	0	0	1	1	1	1	1	1	6	1	3	2	1	3	0	1	1	1	0	0	1	1	1	1	0	0	28.95
1	0	0	0	0	0	0	0	0	0	0	0	0	0	0	0	0	0	0	1	0	0	1	2	0	0	0	1	0	0	1	2	0	1	3	0	5	1	1	0	2	0	0	1	0	1	0	0	0	42
2	0	1	1	0	1	1	4	1	0	1	0	0	0	0	1	0	0	0	0	0	0	0	0	0	0	1	1	0	1	1	4	1	4	3	0	2	0	1	0	2	1	1	1	1	1	0	0	0	36.0274
2	0	1	1	0	1	0	3	0	1	0	0	1	0	0	2	0	0	0	0	0	0	0	0	0	1	1	1	1	1	0	5	1	3	2	1	2	1	1	1	1	1	1	1	0	1	0	0	1	29.024
2	0	0	0	0	0	0	0	0	0	0	0	0	0	0	0	0	0	0	0	0	1	0	1	0	0	0	0	0	1	0	1	0	4	2	0	4	0	1	0	1	1	0	0	0	1	0	0	0	43
1	0	0	1	0	0	0	1	0	0	0	1	0	0	0	1	0	0	0	0	0	0	0	0	0	0	0	1	0	0	0	1	0	2	2	0	7	1	1	1	2	1	0	1	1	1	0	0	0	30.0945
1	0	0	0	0	0	0	0	0	0	0	0	0	0	0	0	0	0	0	0	0	1	0	1	0	0	0	0	0	1	0	1	0	2	3	0	6	1	1	0	2	1	0	1	0	0	0	0	0	34.3381
1	0	0	0	0	1	0	1	0	0	0	0	0	1	0	1	0	0	0	0	0	0	0	0	0	0	0	0	0	1	0	1	0	1	2	1	7	1	1	0	4	1	0	0	0	0	0	0	0	32.7611
1	0	0	1	0	0	0	1	0	0	0	0	0	0	0	0	0	0	0	0	0	0	0	0	0	0	0	1	0	0	0	1	0	3	1	1	6	0	1	0	2	1	0	0	1	0	0	0	0	29.6756
2	0	0	0	0	0	0	0	0	0	0	0	0	0	0	0	0	0	1	1	0	0	0	2	0	0	1	1	0	0	0	2	0	4	1	0	8	0	1	0	2	0	0	1	1	0	0	0	0	26.6338
2	0	0	1	0	1	0	2	0	0	0	0	0	0	0	0	0	0	0	0	0	1	0	1	0	0	0	1	0	1	0	2	0	1	2	1	2	0	1	0	6	0	0	0	0	1	0	0	1	34.7707
1	0	0	0	0	0	0	0	0	0	0	0	0	0	0	0	0	0	0	0	0	0	0	0	0	0	0	0	0	0	0	0	0	1	1	0	7	1	1	0	3	1		0	0	0	0	0	0	38.1355
2	0	0	0	0	0	0	0	0	0	0	0	0	0	0	0	0	0	0	1	0	1	0	2	0	0	0	1	0	1	0	2	0	3	1	0	8	1	1	1	2	1	0	1	1	0	0	0	0	25.6016
1	1	1	1	1	1	1	6	1	0	0	0	0	1	0	1	0	0	0	1	1	1	1	4	1	1	1	1	1	1	1	6	1	3	3	1	3	0	1	1	1	0	1	1	0	0	0	0	0	32.0794
1	0	0	0	0	0	0	0	0	0	0	0	0	0	0	0	0	0	1	1	0	1	0	3	0	0	1	1	0	1	0	3	0	1	1	1	2	1	1	0	2	1	0	1	0	0	0	0	0	40.8788
1	0	0	0	1	1	1	3	0	0	0	0	1	1	1	3	0	0	0	0	0	0	0	0	0	0	0	0	1	1	1	3	0	4	1	1	2	1	1	0	2	0	0	1	0	1	0	0	0	32.0739
1	0	0	0	0	0	0	0	0	0	0	0	0	0	0	0	0	0	1	1	0	1	0	3	0	0	1	1	0	1	0	3	0	1	3	1	1	0	1	0	3	1	1	1	0	0	0	0	1	38.078
2	0	0	1	1	1	1	4	1	0	0	0	0	0	0	0	0	0	0	0	0	0	0	0	0	0	0	1	1	1	1	4	1	2	2	1	3	0	1	0	1	1	0	1	0	1	0	0	1	25.0678
1	0	0	0	0	0	0	0	0	0	0	0	0	0	0	0	0	0	0	0	0	1	1	2	0	0	0	0	0	1	1	2	0	1	3	1	7	0	0	0	4	1	0	1	0	1	0	0	1	37.1581
1	1	0	1	1	1	0	4	1	0	0	1	1	1	0	3	0	1	0	1	1	1	0	4	1	1	0	1	1	1	0	4	1	2	2	1	1	1	1	0	1	1	0	1	0	1	1	0	1	37.911
1	1	0	0	1	0	1	3	0	0	0	0	0	0	0	0	0	0	0	1	0	1	0	2	0	1	0	1	1	1	1	5	1	4	2	0	1	1	0	0	3	1	1	1	0	1	0	0	0	43
1	1	0	1	1	1	1	5	1	0	0	0	0	1	1	2	0	0	0	0	0	0	1	1	0	1	0	1	1	1	1	5	1	3	2	1	3	1	1	0	3	0	1	0	0	1	0	0	1	28.5722
1	0	1	1	1	1	0	4	1	0	1	1	1	1	0	4	1	1	1	1	1	1	0	5	1	1	1	1	1	1	0	5	1	4	1	0	3	1	1	1	2	1	0	0	1	1	0	0	0	25.9001
3	1	0	1	0	0	0	2	0	0	1	0	0	0	0	1	0	0	0	0	0	0	0	0	0	1	1	1	0	0	0	3	0	4	2	1	5	1		1	1	1	1	1	1	0	0	0	1
2	0	0	0	0	0	0	0	0	0	0	0	0	0	0	0	0	0	0	1	1	1	1	4	1	0	0	1	1	1	1	4	1	3	2	1	7	0	1	0	2	0	0	0	0	1	0	0	0	36.7146
1	1	0	1	1	1	1	5	1	1	0	0	1	1	1	4	1	1	0	0	1	1	1	4	1	1	0	1	1	1	1	5	1	2	2		3	1	1	1	1	1	1	1	0	0	1	1	1	31.0363
2	0	0	1	1	0	0	2	0	0	0	0	0	0	0	0	0	1	1	1	0	1	1	5	1	1	1	1	1	1	1	6	1	4	2	1	4	1	1	0	3	1	1	0	0	1	0	0	1	33.7878
1	0	0	1	1	0	1	3	0	0	0	0	0	0	0	0	0	0	0	0	0	0	0	0	0	0	0	1	1	0	1	3	0	2	1	1	2	1	1	1	3	1	0	0	1	1	0	0	0	32.1478
2	0	0	0	0	0	0	0	0	0	0	0	0	0	0	0	0	1	0	0	1	1	0	3	0	1	0	0	1	1	0	3	0	1	2	1	7	1	1	0	4	0	0	0	0	1	0	0	0	35.4661
2	0	0	0	0	0	0	0	0	0	0	0	1	0	0	1	0	0	0	0	0	0	0	0	0	0	0	0	1	0	0	1	0	1	2	0	2	0	1	1	1	0	0	1	0	0	0	0	1	21.076
1	1	1	1	1	1	0	5	1	0	0	0	0	0	0	0	0	1	1	1	1	1	1	6	1	1	1	1	1	1	1	6	1	1	3	0	1	0	1	0	2	0	0	1	0	1	0	0	0	48
2	0	0	1	1	1	0	3	0	0	0	0	0	0	0	0	0	0	0	0	0	1	0	1	0	0	0	1	1	1	0	3	0	3	3	1	3	0	1	1	2	0	0	1	0	0	0	0	0	25.7166
2	0	0	1	1	1	0	3	0	0	0	0	0	0	0	0	0	0	0	0	0	1	0	1	0	0	0	1	1	1	0	3	0	3	1	1	1	0	1	0	3	0	0	1	1	0	0	0	0	33.5496
2	0	1	0	0	1	0	2	0	0	0	0	0	0	0	0	0	0	0	0	0	0	0	0	0	0	1	0	0	1	0	2	0	3	2	0	3	1	0	0	4	1	0	1	0	1	0	0	1	22.8474
2	0	0	0	0	0	0	0	0	0	0	0	0	0	0	0	0	0	0	0	0	0	0	0	0	0	0	0	0	0	0	0	0	1	3	1	4	0	1	1	5	1	0	1	0	0	0	0	0	21.0979
1	0	0	0	0	0	0	0	0	0	0	0	0	0	0	0	0	0	0	0	0	0	0	0	0	0	0	0	0	0	0	0	0	2	1	0	5	1	1	0	2	1	0	1	1	1	0	0	0	34.5763
1	0	0	0	0	0	0	0	0	0	0	0	0	1	0	1	0	0	0	0	0	0	0	0	0	0	0	0	0	1	0	1	0	2	2	0	6	0	1	1	1	1	1	0	1	0	0	0	0	23.4497
1	0	1	1	0	1	0	3	0	0	0	0	0	0	0	0	0	0	0	0	0	0	0	0	0	0	1	1	0	1	0	3	0	3	2	1	4	0	1	1	2	0	0	1	0	1	1	0	0	25.0705
1	0	0	0	0	0	0	0	0	0	0	0	0	0	0	0	0	0	0	0	0	1	0	1	0	0	0	0	0	1	0	1	0	1	2	1	6	1	1	0	2	1	0	1	0	0	0	0	1	28.3614
1	0	0	1	1	1	0	3	0	0	0	1	1	1	0	3	0	0	0	1	1	1	0	3	0	0	0	1	1	1	0	3	0	4	2	0	4	1	1	1	1	0	0	1	1	0	0	0	0	28.627
1	1	0	0	0	0	1	2	0	1	0	0	0	0	1	2	0	0	0	0	0	0	0	0	0	1	0	0	0	0	1	2	0	4	2	1	4	1	1	0	1	0	1	1	0	1	0	1	0	32
1	0	0	0	0	0	0	0	0	0	0	0	0	0	0	0	0	0	0	0	0	1	0	1	0	0	0	0	0	1	0	1	0	4	2	1	5	0	1	1	1	0	0	1	0	0	0	0	1	23.6003
1	0	0	1	0	1	0	2	0	0	1	0	0	1	0	2	0	0	1	1	1	1	0	4	1	0	1	1	1	1	0	4	1	1	2	1	7	0	1	0	2	0	0	1	0	1	0	0	0	31.3676
1	0	0	1	1	0	0	2	0	0	0	0	0	0	0	0	0	1	0	0	0	0	0	1	0	1	0	1	1	0	0	3	0	3	1	1	1	0	1	0	1	1	0	1	1	1	0	0	1	31.0089
1	0	0	0	0	0	0	0	0	0	0	0	0	0	0	0	0	0	0	0	0	0	0	0	0	0	0	0	0	0	0	0	0	4	2	1	5	0	0	0	2	0	0	1	0	0	0	0	0	27.1102
1	1	0	0	0	1	0	2	0	1	0	0	0	0	0	1	0	1	1	1	0	1	0	4	1	1	1	1	0	1	0	4	1	4	1	1	3	0	1	1	5	1	0	1	1	0	0	0	1	23.4305
2	1	1	1	1	1	1	6	1	0	0	0	0	0	0	0	0	0	0	0	0	0	0	0	0	1	1	1	1	1	1	6	1	3	2	0	8	0	0	1	4	1	0	1	1	1	1	0	0	22.3463
1	0	0	0	0	0	0	0	0	0	0	0	0	0	0	0	0	1	1	1	1	0	0	4	1	1	1	1	1	0	0	4	1	3	3	1	5	0	0	1	2	0	1	0	1	0	0	0	0	35.7563
3	0	0	1	1	1	0	3	0	0	0	1	1	1	0	3	0	0	0	1	1	1	0	3	0	0	0	1	1	1	0	3	0	4	2	0	7	0	1	0	1	0	0	1	0	1	1	0	0	34.3381
2	1	1	1	1	1	1	6	1	1	1	1	1	1	1	6	1	0	0	0	0	0	0	0	0	1	1	1	1	1	1	6	1	2	2	1	2	0	1	1	2	1	1	1	1	1	0	0	0	24.6242
2	0	0	0	1	1	0	2	0	0	0	0	1	1	0	2	0	0	0	0	1	1	0	2	0	0	0	0	1	1	0	2	0	4	2	1	7	1	1	1	5	1	0	0	1	0	0	0	0	34.2149
1	0	0	0	0	0	0	0	0	0	0	0	0	1	0	1	0	0	0	0	0	0	0	0	0	0	0	0	0	1	0	1	0	2	2	1	4	0	1	0	3	1	1	1	0	0	0	0	1
1	0	0	0	0	1	0	1	0	0	0	0	0	1	0	1	0	1	1	1	0	1	0	4	1	1	1	1	0	1	0	4	1	2	2	1	7	0	1	0	2	1	0	0	1	0	0	0	1	33
1	0	0	0	0	0	0	0	0	0	1	1	0	0	0	2	0	0	0	0	0	0	0	0	0	0	1	1	0	0	0	2	0	2	2	0	5	1	1	1	1	1	0	0	1	0	0	0	0	21.013
1	0	1	1	1	1	0	4	1	0	1	1	1	1	0	4	1	0	1	1	1	1	0	4	1	0	1	1	1	1	0	4	1	4	2	1	3	1	1	1	2	1	0	0	1	1	0	0	1	39.0691
3	0	0	1	0	0	0	1	0	1	0	0	0	1	0	2	0	0	0	0	0	1	0	1	0	1	0	1	0	1	0	3	0	1	1	1	7	1	1	0	2		1	1	0	1	0	0	0	30
1	0	0	1	0	1	0	2	0	0	0	0	0	1	0	1	0	0	0	0	0	0	0	0	0	0	0	1	0	1	0	2	0	1	2	1	7	0	1	0	1	1	0	1	0	1	0	0	0	22.2533
1	0	0	0	0	0	0	0	0	0	0	0	0	0	0	0	0	0	0	1	0	1	0	2	0	0	0	1	0	1	0	2	0	3	2	1	2	0	1	0	2	1	0	1	0	0	0	0	0	30.0862
1	0	0	1	1	1	0	3	0	0	0	0	1	1	0	2	0	0	0	0	0	0	0	0	0	0	0	1	1	1	0	3	0	3	2	1	7	0	1	0	1	1	0	0	1	1	0	0	1	27.6222
1	0	0	1	0	1	0	2	0	0	0	0	1	0	0	1	0	0	0	0	0	0	0	0	0	0	0	1	1	1	0	3	0	1	3	1	1	1	1	0	2	0	0	1	1	1	0	1	1	37.5907
1	1	1	1	1	1	1	6	1	0	0	0	0	0	0	0	0	0	0	0	0	0	1	1	0	1	1	1	1	1	1	6	1	2	1	1	1	1	1	1	2	0	0	1	1	1	0	0	0	30
1	0	0	0	1	1	1	3	0	0	0	0	1	1	1	3	0	0	0	0	0	0	0	0	0	0	0	0	1	1	1	3	0	4	2	1	7	1	1	1	1	0	0	0	1	0	0	0	0	23.7563
1	1	1	1	1	1	1	6	1	1	1	1	1	1	1	6	1	1	1	1	1	1	1	6	1	1	1	1	1	1	1	6	1	1	2	1	3	1	1	0	3	1	1	0	1	0	0	0	1	26.7488
1	0	0	0	0	1	1	2	0	0	0	0	0	0	0	0	0	0	0	0	0	0	0	0	0	0	0	0	0	1	1	2	0	4	2	1	8	1	1	0	1	1	0	1	1	0	0	0	1	23.3347
1	0	0	0	0	0	0	0	0	0	0	0	0	0	0	0	0	1	0	0	0	1	1	3	0	1	0	0	0	1	1	3	0	2	3	1	7	1	1	0	3	0	1	1	0	0	0	0	1	35.1595
1	0	1	1	0	0	0	2	0	0	0	0	0	0	0	0	0	0	0	0	0	1	0	1	0	0	1	1	0	1	0	3	0	1	3	0	6	0	1	0	1	0	0	1	0	0	0	0	0	38.6557
1	1	0	0	0	1	0	2	0	0	0	0	0	0	0	0	0	0	0	1	0	1	1	3	0	1	0	1	0	1	1	4	1	4	2	0	4	0	1	0	3	0	0	1	0	1	0	0	0	31.7098
1	0	1	1	1	1	1	5	1	0	0	0	0	0	0	0	0	0	1	1	1	0	1	4	1	0	1	1	1	1	1	5	1	2	3	1	3	1	0	0	2	0	0	1	0	0	0	0	0	36.4545
1	0	0	0	0	0	0	0	0	0	0	0	0	0	0	0	0	0	0	0	0	0	0	0	0	0	0	0	0	0	0	0	0	1	2	1	4	1	1	0	4	0	1	1	1	0	0	1	1	38.9733
3	0	1	0	0	1	0	2	0	0	0	0	0	0	0	0	0	0	1	0	0	1	0	2	0	0	1	0	0	1	0	2	0	4	2	1	4	0	1	0	2	0	0	1	1	1	0	0	0	35
1	1	1	0	1	1	1	5	1	0	0	0	0	0	0	0	0	0	0	0	0	0	0	0	0	1	1	0	1	1	1	5	1	3	2	0	1	0	1	0	2	0	0	1	1	1	0	0	0	33.295
2	0	1	1	0	1	1	4	1	0	0	0	0	0	0	0	0	0	0	0	0	0	0	0	0	0	1	1	0	1	1	4	1	1	2	1	8	0	1	1	1	1	1	1	0	1	0	0	1	23.8111
1	1	1	1	1	1	0	5	1	0	0	0	0	0	0	0	0	1	1	1	1	1	0	5	1	1	1	1	1	1	0	5	1	4	1	1	8	0	1	1	2	1	0	0	1	1	0	0	1	26.8611
2	0	0	0	0	1	0	1	0	0	0	0	0	0	0	0	0	0	0	0	0	0	0	0	0	0	0	0	0	1	0	1	0	4	3	1	5	1	0	0	3	1	0	0	0	0	0	0	1	21.9822
1	1	1	0	1	1	1	5	1	0	0	0	0	0	0	0	0	0	0	0	0	0	0	0	0	1	1	0	1	1	1	5	1	1	2	1	3	0	1	0	1	1	0	1	1	1	0	0	0	29.0513
1	0	1	1	1	0	0	3	0	0	0	0	0	0	0	0	0	1	0	0	0	1	0	2	0	1	1	1	1	1	0	5	1	4	3	1	3	1	0	1	2	1	0	1	0	0	0	0	1	34.5873
1	1	0	1	0	0	0	2	0	0	0	0	1	0	0	1	0	0	0	1	0	1	1	3	0	1	0	1	1	1	1	5	1	2	1	1	8	1	1	0	2	1	0	0	0	1	0	0	1	34.8446
1	0	0	1	0	1	1	3	0	0	0	0	0	1	0	1	0	1	1	0	1	1	1	5	1	1	1	1	1	1	1	6	1	1	2	1	1	1	1	0	1	1	0	1	0	1	0	0	0	41.6126
1	0	0	0	1	0	0	1	0	0	0	0	0	0	0	0	0	0	0	0	0	1	0	1	0	0	0	0	1	1	0	2	0	4	3	1	3	0	1	1	1	0	0	1	0	0	0	0	0	34.1739
2	0	0	0	0	0	0	0	0	0	0	0	0	0	0	0	0	0	0	0	0	1	0	1	0	0	0	0	0	1	0	1	0	3	1	1	6	1	1	0	3	1	1	0	1	0	0	0	1	45
1	0	0	0	0	0	0	0	0	0	0	0	0	0	0	0	0	1	0	0	0	1	1	3	0	1	0	0	0	1	1	3	0	4	2	1	7	0	1	0	3	0	1	0	1	1	1	1	0	36.8624
1	0	0	1	0	1	0	2	0	0	0	0	0	0	0	0	0	0	0	0	0	0	0	0	0	0	0	1	0	1	0	2	0	1	3	1	5	0	0	1	1	0	1	0	1	0	0	0	0	21.0459
1	0	0	0	1	1	0	2	0	0	0	0	0	0	0	0	0	0	0	1	0	1	0	2	0	0	0	1	1	1	0	3	0	1	2	0	5	1	1	0	2	1	1	1	0	0	0	0	1	26.7543
1	0	0	0	0	0	0	0	0	0	0	0	0	0	0	0	0	0	0	0	0	1	0	1	0	0	0	0	0	1	0	1	0	3	3	0	5	0	0	0	1	0	0	1	0	0	0	0	1	47.0801
1	1	1	1	0	1	0	4	1	0	0	0	0	1	0	1	0	0	0	0	0	0	0	0	0	1	1	1	0	1	0	4	1	2	2	0	5	1	1	1	1	1	1	1	1	1	0	0	1	23.6824
2	0	1	1	0	1	0	3	0	0	1	0	0	1	0	2	0	1	0	0	0	1	0	2	0	1	1	1	0	1	0	4	1	1	1	0	7	1	1	0	2	0	0	1	1	0	0	0	0	32.4654
1	0	0	1	0	1	0	2	0	0	0	0	0	1	0	1	0	0	0	0	0	0	0	0	0	0	0	1	0	1	0	2	0	4	2	0	5	1	1	1	1	1	0	0	1	0	0	0	1	24
1	0	0	1	1	0	0	2	0	0	0	0	0	0	0	0	0	1	0	0	0	1	1	3	0	1	0	1	1	1	1	5	1	4	1	1	7	1	1	1	2	1	1	1	1	0	0	0	1	30.0479
1	0	0	1	0	0	0	1	0	0	0	0	0	0	0	0	0	0	0	0	0	0	0	0	0	0	0	1	0	0	0	1	0	1	2	1	8	1	1	1	1	1	0	1	0	1	0	0	1	42.9487
2	0	0	1	0	0	0	1	0	0	0	0	0	0	0	0	0	0	0	0	0	0	0	0	0	0	0	1	0	0	0	1	0	2	2	1	7	0	1	0	1	0	0	1	0	0	0	0	0	32.8077
2	0	1	1	1	1	0	4	1	0	0	0	0	0	0	0	0	0	0	0	0	0	0	0	0	0	1	1	1	1	0	4	1	3	1	0	8	0	1	0	1	1	0	1	1	1	1	0	1	25.0568
1	0	1	1	0	1	0	3	0	0	1	1	0	0	0	2	0	0	0	0	0	0	0	0	0	0	1	1	0	1	0	3	0	1	2	1	8	0	1	1	1	1	0	1	1	1	0	0	1	30.2505
3	0	0	0	0	0	0	0	0	0	0	0	0	0	0	0	0	0	1	1	1	1	1	5	1	0	1	1	1	1	1	5	1	4	3	1	5	1	0	1	2	1	0	1	0	1	0	1	0	30.8282
1	0	0	0	0	0	0	0	0	0	0	0	0	0	0	0	0	0	0	0	0	0	0	0	0	0	0	0	0	0	0	0	0	1	1	1	6	0	1	0	2	0	1	1	0	0	0	0	0	32.4162
2	0	0	0	0	0	0	0	0	0	0	0	0	0	0	0	0	0	1	1	1	1	1	5	1	0	1	1	1	1	1	5	1	4	1	1	6	1	1	1	3	1	1	1	0	1	0	0	1	24
1	0	0	1	1	1	0	3	0	0	1	0	0	0	0	1	0	0	0	0	0	0	0	0	0	0	1	1	1	1	0	4	1	3	2	0	8	0	1	1	2	0	0	1	1	1	0	0	0	31.0198
2	0	1	0	0	1	0	2	0	0	1	0	1	0	0	2	0	0	0	1	0	1	1	3	0	0	1	1	1	1	1	5	1	4	2	1	7	1	1	0	2	0	0	1	0	1	0	0	0	25.4018
1	1	0	1	1	1	1	5	1	1	0	1	1	1	1	5	1	1	0	1	1	1	1	5	1	1	0	1	1	1	1	5	1	1	2	1	1	0	1	1	4	1	1	1	1	1	0	0	1	30.2916
1	1	0	1	0	0	1	3	0	0	0	0	0	1	0	1	0	0	0	0	0	0	0	0	0	1	0	1	0	1	1	4	1	3	2	0	7	1	1	1	3	0	0	1	0	0	0	0	0	21.1061
2	0	1	0	0	0	1	2	0	0	0	0	0	0	0	0	0	0	0	0	0	0	0	0	0	0	1	0	0	0	1	2	0	1	1	1	2	0	1	1	1	0	0	0	0	1	0	0	0	29.4894
1	1	1	0	1	0	1	4	1	1	1	0	0	0	1	3	0	1	1	1	0	1	1	5	1	1	1	1	1	1	1	6	1	4	3	1	3	1	1	1	1	1	0	1	1	0	0	0	1	26.8966
1	0	1	1	0	1	0	3	0	0	1	1	0	1	0	3	0	0	0	0	0	0	0	0	0	0	1	1	0	1	0	3	0	4	2	0	5	1		1	2	1	1	1	0	0	0	0	1	10.0014
1	1	0	0	0	0	0	1	0	0	0	0	0	0	0	0	0	0	0	0	0	1	0	1	0	1	0	0	0	1	0	2	0	1	1	0	5	1	1	1	3	1	1	0	1	1	0	0	1	42.5243
1	0	0	1	0	1	0	2	0	0	0	0	0	0	0	0	0	0	0	0	0	0	0	0	0	0	0	1	0	1	0	2	0	1	2	1	4	1	1	0	5	0	0	1	0	1	0	0	1	39.0582
1	0	1	0	0	1	0	2	0	0	0	0	0	0	0	0	0	0	1	0	0	1	0	2	0	0	1	0	0	1	0	2	0	1	2	0	5	1	1	1	4	0	0	0	0	0	0	0	1	40.0794
2	0	0	0	1	1	0	2	0	0	0	0	1	1	0	2	0	0	0	0	0	0	0	0	0	0	0	0	1	1	0	2	0	4	2	1	7	0	1	0	1	1	0	0	0	1	0	0	0	27
1	0	0	0	1	1	0	2	0	0	0	0	0	0	0	0	0	0	0	0	0	0	0	0	0	0	0	0	1	1	0	2	0	2	2	1	6	1	0	1	1	1	0	0	1	1	1	0	0	30.5489
1	0	0	1	0	0	0	1	0	0	0	0	0	0	0	0	0	0	0	0	0	0	0	0	0	0	0	1	0	0	0	1	0	4	3	1	5	1	0	1	1	0	0	0	0	0	0	0	1	19.9562
1	0	0	1	1	1	0	3	0	0	0	0	0	0	0	0	0	1	1	0	0	1	0	3	0	1	1	1	1	1	0	5	1	1	2	1	1	0	1	0	3	1	0	1	1	1	0	0	0	29
1	1	0	0	1	1	1	4	1	0	0	0	0	0	0	0	0	0	1	1	0	0	0	2	0	1	1	1	1	1	1	6	1	4	2	1	6	1	1	1	1	0	1	1	1	1	1	1	0	24.4654
1	0	0	0	0	0	0	0	0	0	0	0	0	0	0	0	0	1	0	1	0	0	0	2	0	1	0	1	0	0	0	2	0	4	3	1	5	0	1	0	1	1	0	0	1	0	0	0	1	34.8939
2	0	0	1	0	0	0	1	0	0	0	0	0	0	0	0	0	0	0	0	0	0	0	0	0	0	0	1	0	0	0	1	0	1	1	0	5	0	1	1	1	0	0	0	0	0	0	0	0	30.0397
1	1	1	1	0	0	0	3	0	0	0	0	0	0	0	0	0	0	0	0	0	0	0	0	0	1	1	1	0	0	0	3	0	2	1	0	5	1		1	1	1	1	0	0	1	0	0	1	21.0021
1	0	0	1	0	1	0	2	0	0	0	0	0	0	0	0	0	1	0	1	1	1	0	4	1	1	0	1	1	1	0	4	1	3	1	0	1	1	1	1	1	1	0	1	1	1	1	0	0	21.2047
1	0	1	1	0	1	1	4	1	0	0	0	0	0	0	0	0	0	0	0	0	0	0	0	0	0	1	1	0	1	1	4	1	4	2	1	6	1	1	1	1	1	0	1	0	0	0	0	0	32.501
1	0	0	0	0	0	0	0	0	0	0	0	0	1	0	1	0	0	0	0	0	0	0	0	0	0	0	0	0	1	0	1	0	1	2	1	6	1	1	0	3	0	0	0	0	0	0	0	0	38.5161
1	1	0	1	0	1	1	4	1	0	0	1	0	0	0	1	0	0	0	0	0	0	0	0	0	1	0	1	0	1	1	4	1	3	2	1	7	1	1	1	2	0	0	0	1	1	1	0	0	27.4689
1	0	0	0	1	1	1	3	0	0	0	0	0	0	0	0	0	0	1	1	0	0	1	3	0	0	1	1	1	1	1	5	1	4	2	0	1	1	1	0	3	0	0	0	0	1	0	1	0	30.8255
2	0	1	1	1	1	0	4	1	0	0	0	0	0	0	0	0	0	0	1	0	1	0	2	0	0	1	1	1	1	0	4	1	2	1	1	5	1	1	1	2	1	0	1	1	1	0	0	1	36.5394
1	0	0	0	0	0	0	0	0	0	0	0	0	0	0	0	0	0	0	0	0	0	0	0	0	0	0	0	0	0	0	0	0	1	2	1	7	1	1	0	2	1	0	0	0	0	0	0	0	40.1944
1	1	1	1	1	1	1	6	1	1	0	0	1	1	0	3	0	0	0	0	0	0	0	0	0	1	1	1	1	1	1	6	1	4	2	0	6	1	1	1	1	1	1	1	1	1	1	1	0	24.8898
2	0	1	1	0	0	0	2	0	0	0	0	0	0	0	0	0	0	0	0	0	0	0	0	0	0	1	1	0	0	0	2	0	2	2	0	2	1	0	1	1	1	1	1	0	1	0	0	1	37.6454
1	0	1	1	0	1	0	3	0	0	0	0	0	1	0	1	0	0	1	0	0	1	0	2	0	0	1	1	0	1	0	3	0	2	2	1	8	0	1	1	3	1	0	1	0	1	0	0	1	25.755
2	0	1	1	0	0	0	2	0	0	0	0	0	0	0	0	0	0	0	0	0	1	1	2	0	0	1	1	0	1	1	4	1	2	2	0	4	1	1	1	1	1	0	1	0	1	0	0	1	27.6331
1	0	0	0	0	0	0	0	0	0	0	0	0	0	0	0	0	0	0	0	1	1	0	2	0	0	0	0	1	1	0	2	0	3	2	1	4	0	1	0	4	0	0	1	0	1	0	0	0	33
1	0	0	0	0	0	0	0	0	0	0	0	0	0	0	0	0	0	0	0	0	0	0	0	0	0	0	0	0	0	0	0	0	1	3	0	3	0	1	1	1	0	0	0	1	0	0	0	0	22.7214
1	0	0	1	1	0	0	2	0	0	0	0	0	0	0	0	0	0	0	0	0	0	0	0	0	0	0	1	1	0	0	2	0	2	1	1	3	1	1	0	2	1	0	1	0	1	0	0	0	32.4353
2	0	0	0	0	0	0	0	0	0	0	0	0	0	0	0	0	0	0	0	0	1	1	2	0	0	0	0	0	1	1	2	0	2	3	0	4	1	1	1	1	1	0	1	0	1	0	0	1	31.5017
1	0	1	1	1	1	0	4	1	0	0	0	0	0	0	0	0	0	0	0	0	0	0	0	0	0	1	1	1	1	0	4	1	4	1	0	8	0	1	1	3	0	0	1	1	0	1	1	0	23.5784
1	1	0	1	0	1	0	3	0	0	0	0	0	0	0	0	0	0	0	0	0	0	0	0	0	1	0	1	0	1	0	3	0	1	1	0	5	0	1	1	1	0	0	1	0	1	0	0	0	23.9425
1	1	1	0	0	0	0	2	0	0	0	0	0	0	0	0	0	0	0	0	0	0	0	0	0	1	1	0	0	0	0	2	0	1	2	1	2	1	1	0	4	1	0	1	1	1	0	0	1	38
2	0	0	0	0	1	0	1	0	0	0	0	0	0	0	0	0	0	1	1	0	0	0	2	0	0	1	1	0	1	0	3	0	4	2	1	2	1	1	1	2	1	0	1	0	1	0	0	1	34.0808
1	0	0	0	0	1	0	1	0	0	0	0	0	0	0	0	0	0	0	0	0	0	0	0	0	0	0	0	0	1	0	1	0	1	1	0	6	0	1	1		1	1	1	1	0	1	0	1	25.3087
1	0	0	0	0	0	0	0	0	0	0	0	0	0	0	0	0	0	0	0	0	1	0	1	0	0	0	0	0	1	0	1	0	4	1	1	6	1	1	0	3	0	0	0	0	0	0	0	0	40
1	0	0	1	1	1	0	3	0	0	0	0	0	0	0	0	0	0	0	0	0	0	0	0	0	0	0	1	1	1	0	3	0	4	1	1	2	0	1	1	2	0	0	0	0	1	0	0	0	18.9131
1	1	1	1	1	1	1	6	1	0	0	0	0	0	0	0	0	1	1	1	1	1	1	6	1	1	1	1	1	1	1	6	1	2	2	0	8	1	0	0	1	0	1	1	1	1	1	0	0	25.3005
1	0	0	1	0	0	0	1	0	0	0	0	0	0	0	0	0	0	0	0	0	0	0	0	0	0	0	1	0	0	0	1	0	2	1	1	5	0	0	1	1	1	0	0	1	0	0	0	0	31.9343
1	0	0	1	1	0	0	2	0	0	0	0	0	0	0	0	0	0	0	0	0	1	0	1	0	0	0	1	1	1	0	3	0	2	1	0	5	0	1	1	2	1	0	1	1	1	0	0	1	41.3854
1	0	0	0	0	0	0	0	0	0	0	0	0	0	0	0	0	0	0	0	0	0	0	0	0	0	0	0	0	0	0	0	0	1	1	0	5	0	1	0	1	0	0	1	0	0	0	0	0	32.0137
1	0	0	1	0	1	0	2	0	0	0	0	0	0	0	0	0	0	0	0	0	0	0	0	0	0	0	1	0	1	0	2	0	2	1	0	5	0	0	1	1	0	0	0	1	0	0	0	0	25.2512
2	0	0	1	1	1	0	3	0	0	0	0	0	0	0	0	0	0	0	0	0	0	0	0	0	0	0	1	1	1	0	3	0	1	1	0	6	0	1	1	3	1	0	1	1	1	0	0	1	33
1	0	0	0	0	0	0	0	0	0	0	0	0	0	0	0	0	0	0	1	0	0	0	1	0	0	0	1	0	0	0	1	0	4	3	1	3	0	1	0	1	1	0	1	0	0	0	0	0	41.0294
2	0	1	0	0	1	0	2	0	0	1	0	0	1	0	2	0	0	1	0	0	1	0	2	0	0	1	0	0	1	0	2	0	2	2	1	7	1	1	0	1	1	0	1	0	1	1	0	1	29.1061
1	0	1	0	0	0	1	2	0	0	1	0	0	0	1	2	0	0	1	0	0	0	1	2	0	0	1	0	0	0	1	2	0	1	1	1	7	0	1	0	2	1	1	1	0	1	0	0	0	39.1102
1	0	0	0	0	0	0	0	0	0	0	1	0	1	0	2	0	0	0	1	0	1	0	2	0	0	0	1	0	1	0	2	0	2	1	0	2	1	1	0	3	0	0	1	1	1	0	0	1	21.9055
1	0	0	0	0	0	0	0	0	0	0	0	0	0	0	0	0	1	1	1	1	1	1	6	1	1	1	1	1	1	1	6	1	4	1	0	8	1	1	0	1	1	0	1	0	0	0	0	1	38.4942
1	0	0	0	0	0	0	0	0	0	0	0	0	0	0	0	0	0	0	0	0	1	0	1	0	0	0	0	0	1	0	1	0	4	2	0	2	0	1	1	1	0	0	1	0	1	0	0	0	20.5065
2	0	1	1	1	1	1	5	1	0	0	0	1	1	0	2	0	0	0	0	0	0	0	0	0	0	1	1	1	1	1	5	1	3	1	0	1	1	1	0	2	0	0	1	1	1	0	0	0	30
1	0	1	1	1	1	1	5	1	0	0	0	0	0	0	0	0	0	0	0	0	0	0	0	0	0	1	1	1	1	1	5	1	1	2	0	3	1	1	1	2	1	0	1	1	0	0	0	1	21.306
1	0	0	0	0	1	0	1	0	0	0	0	0	1	0	1	0	0	0	1	0	1	0	2	0	0	0	1	0	1	0	2	0	3	2	1	4	0	1	0	2	1	0	1	0	0	0	0	1	31.3484
1	1	0	0	0	0	0	1	0	1	0	0	0	0	0	1	0	0	0	0	0	0	0	0	0	1	0	0	0	0	0	1	0	2	2	0	3	0	1	1	3	1	0	1	0	1	0	0	1	33.8371
1	0	0	0	1	1	0	2	0	0	0	0	0	0	0	0	0	0	0	0	0	1	0	1	0	0	0	0	1	1	0	2	0	2	1	0	2	0	1	1	1	1	0	0	1	1	0	0	1	28.7146
1	1	0	0	1	0	0	2	0	0	0	0	0	0	0	0	0	0	1	1	0	1	0	3	0	1	1	1	1	1	0	5	1	2	1	0	4	1	1	1	2	1	1	0	1	0	0	0	1	35.0007
3	0	1	0	0	1	0	2	0	0	1	0	0	1	0	2	0	0	0	0	0	0	0	0	0	0	1	0	0	1	0	2	0	4	1	1	3	1	1	1	1	1	0	1	0	1	0	0	1	36
1	0	0	0	0	0	0	0	0	0	0	0	0	0	0	0	0	0	0	0	0	0	0	0	0	0	0	0	0	0	0	0	0	3	1	0	5	1	1	1	1	0	0	0	1	0	0	0	0	23.0801
2	0	1	1	1	1	0	4	1	0	0	0	0	0	0	0	0	0	0	0	0	1	1	2	0	0	1	1	1	1	1	5	1	4	3	1	3	0	1	1	1	0	0	1	0	1	0	0	0	26.0534
1	0	1	1	1	0	0	3	0	0	0	0	0	0	0	0	0	0	0	0	0	0	0	0	0	0	1	1	1	0	0	3	0	4	1	0	5	0	1	0	2	1	0	1	0	0	0	0	0	38.0862
2	0	1	0	1	0	0	2	0	0	0	0	0	0	0	0	0	0	1	0	1	0	0	2	0	0	1	0	1	0	0	2	0	4	2	1	3	1	1	0	3	1	0	1	1	0	1	0	1	34.3628
1	1	1	0	0	0	0	2	0	0	0	0	0	0	0	0	0	0	0	0	0	0	0	0	0	1	1	0	0	0	0	2	0	1	2	1	2	1	1	1	1	1	0	1	0	0	0	0	1	20.846
1	0	0	0	0	0	0	0	0	0	0	0	0	0	0	0	0	1	1	1	0	0	0	3	0	1	1	1	0	0	0	3	0	1	1	0	5	0	1	0	2	1	1	1	1	1	0	0	0	45.347
2	0	0	0	0	0	0	0	0	0	0	0	0	0	0	0	0	0	0	0	0	0	0	0	0	0	0	0	0	0	0	0	0	2	1	0	3	0	1	0	2	1	0	1	0	1	0	0	1	40.0712
1	0	0	1	0	1	0	2	0	0	0	0	0	0	0	0	0	0	0	0	0	0	0	0	0	0	0	1	0	1	0	2	0	2	2	1	1	0	0	1	2	1	0	0	1	0	1	0	0	21.6181
2	0	0	0	0	1	0	1	0	0	0	0	0	0	0	0	0	0	1	0	0	1	0	2	0	0	1	0	0	1	0	2	0	2	2	0	4	0	1	0	1	0	1	1	0	1	0	0	0	38
1	0	1	0	0	0	0	1	0	0	0	0	0	0	0	0	0	0	0	1	0	1	0	2	0	0	1	1	0	1	0	3	0	3	2	1	2	1	0	1	1	1	0	1	0	0	0	0	1	20.7885
2	0	1	1	1	0	0	3	0	0	0	0	0	0	0	0	0	0	0	0	0	1	0	1	0	0	1	1	1	1	0	4	1	2	2	1	2	0	0	1	1	1	0	1	0	1	0	0	1	32.0684
1	0	0	0	1	0	0	1	0	0	0	0	0	0	0	0	0	1	0	1	0	0	1	3	0	1	0	1	1	0	1	4	1	4	2	1	5	1	1	1	1	1	1	1	1	1	1	1	1	36.3641
1	0	0	0	0	0	0	0	0	0	0	0	0	0	0	0	0	1	1	1	1	1	1	6	1	1	1	1	1	1	1	6	1	2	1	1	8	1	1	1	1	1	1	1	1	1	0	1	1	31.3812
1	0	0	0	0	0	0	0	0	0	0	0	1	0	0	1	0	0	1	1	0	1	1	4	1	0	1	1	1	1	1	5	1	4	2	1	7	0	1	1	3	1	0	1	1	1	0	0	1	33.3388
1	1	1	0	1	0	1	4	1	1	0	0	0	0	0	1	0	0	0	0	0	0	0	0	0	1	1	0	1	0	1	4	1	2	2	1	3	0	1	0	2	1	0	1	0	1	0	0	1	24.6105
2	1	1	1	1	1	1	6	1	0	0	0	0	0	0	0	0	0	0	0	0	0	0	0	0	1	1	1	1	1	1	6	1	4	1	0	6	0	1	1	1	0	0	1	0	0	0	0	0	25.4401
2	0	1	1	1	0	0	3	0	0	0	0	0	0	0	0	0	0	1	1	0	0	0	2	0	0	1	1	1	0	0	3	0	2	3	1	3	0	1	1	1	0	0	1	0	0	0	0	0	26.9541
1	0	1	1	1	1	0	4	1	0	0	0	0	0	0	0	0	0	1	1	0	1	1	4	1	0	1	1	1	1	1	5	1	3	2	1	1	1	1	0	2	1	0	1	1	0	0	0	1	40.1424
1	0	0	0	0	0	0	0	0	0	0	1	0	0	0	1	0	0	0	0	0	0	0	0	0	0	0	1	0	0	0	1	0	4	1	1	8	1	1	1	3	0	0	0	1	0	0	0	0	22.7159
1	0	1	0	1	1	0	3	0	0	0	0	0	0	0	0	0	0	0	0	0	0	0	0	0	0	1	0	1	1	0	3	0	3	1	1	2	1	1	0	4	0	0	1	0	1	0	0	0	40.0493
2	0	0	0	0	0	0	0	0	0	0	0	0	0	0	0	0	0	0	0	1	1	0	2	0	0	0	0	1	1	0	2	0	1	2	1	7	1	1	0	2	0	0	0	0	1	0	0	0	23
2	0	1	1	0	1	0	3	0	0	0	0	0	0	0	0	0	0	0	0	0	0	0	0	0	0	1	1	0	1	0	3	0	4	2	1	7	0	1	0	2	0	0	1	0	0	0	0	0	26.1766
1	0	0	0	0	0	0	0	0	0	0	0	0	0	0	0	0	0	0	0	0	0	0	0	0	0	0	0	0	0	0	0	0	3	1	1	7	0	1	0	2	1	0	1	0	0	0	0	0	33.0021
1	1	1	0	0	0	0	2	0	0	0	0	0	0	0	0	0	0	0	0	0	0	0	0	0	1	1	0	0	0	0	2	0	2	2	1	2	0	1	1	1	1	0	1	0	1	0	0	1	24.1232
1	1	0	0	1	1	0	3	0	0	0	0	1	1	0	2	0	1	0	0	1	1	0	3	0	1	0	0	1	1	0	3	0	4	2	1	7	1	1	1	1	1	1	0	1	0	0	0	0	29.5551
2	1	0	1	0	0	0	2	0	0	0	0	0	0	0	0	0	1	0	1	0	1	0	3	0	1	0	1	0	1	0	3	0	4	1	1	7	1	1	1	3	0	1	0	1	0	0	0	0	24.1095
1	0	1	0	0	1	0	2	0	0	0	0	0	0	0	0	0	0	1	0	0	1	0	2	0	0	1	0	0	1	0	2	0	1	2	1	4	0	1	0	4	0	0	1	1	1	0	0	0	44
2	0	0	1	1	1	0	3	0	0	0	0	0	0	0	0	0	0	0	1	1	1	0	3	0	0	0	1	1	1	0	3	0	2	2	1	4	0	0	0	2	1	0	0	0	1	0	0	1	46.9322
2	0	1	1	0	1	0	3	0	0	1	0	1	1	0	3	0	0	1	0	1	1	0	3	0	0	1	1	1	1	0	4	1	1	2	1	7	0	1	0	3	1	0	1	0	1	0	0	0	41
1	0	0	1	1	1	0	3	0	0	0	0	0	0	0	0	0	0	0	1	1	1	0	3	0	0	0	1	1	1	0	3	0	4	2	1	7	1	1	0	4	1	0	0	0	0	0	0	1	37
1	0	0	0	1	1	0	2	0	0	0	0	0	0	0	0	0	0	0	0	0	0	0	0	0	0	0	0	1	1	0	2	0	1	2	1	5	0	1	1	1	1	0	1	0	0	0	0	1	20.2245
1	0	1	0	1	0	0	2	0	0	0	0	0	0	0	0	0	0	0	0	0	0	0	0	0	0	1	0	1	0	0	2	0	1	1	0	2	0	1	0	4	1	0	0	0	1	0	0	0	39.1732
2	0	0	1	1	0	0	2	0	0	0	0	0	0	0	0	0	0	0	1	0	1	0	2	0	0	0	1	1	1	0	3	0	1	1	1	2	1	1	1	1	1	0	1	0	0	0	0	0	33.3908
1	0	0	0	0	0	0	0	0	0	0	0	0	0	0	0	0	1	0	0	0	1	1	3	0	1	0	0	0	1	1	3	0	2	2	1	7	0	1	0	1	1	1	1	1	1	0	0	1	34.3354
1	0	0	0	0	0	0	0	0	0	0	0	0	0	0	0	0	0	0	0	0	0	0	0	0	0	0	0	0	0	0	0	0	1	3	1	3	0	0	1	3	0	0	0	0	0	0	0	0	21.5715
1	0	0	0	0	0	0	0	0	0	0	0	0	0	0	0	0	0	1	1	1	1	1	5	1	0	1	1	1	1	1	5	1	1	3	1	3	0	1	0	5	1	0	0	1	1	0	0	1	41.6372
1	1	1	1	1	1	0	5	1	0	0	0	0	0	0	0	0	0	0	0	0	0	0	0	0	1	1	1	1	1	0	5	1	1	2	0	8	0	1	1	2	0	0	1	1	0	0	0	0	31.332
1	0	1	1	1	1	0	4	1	0	1	1	1	1	0	4	1	1	0	1	1	1	1	5	1	1	1	1	1	1	1	6	1	1	2	0	7	0	1	0	1	0	0	1	1	0	0	0	0	25.8042
1	0	0	0	1	0	0	1	0	0	0	0	0	0	0	0	0	0	0	0	0	1	1	2	0	0	0	0	1	1	1	3	0	1	3	1	3	1	1	0	2	0	0	0	0	1	0	0	0	48.449
1	0	1	1	1	0	0	3	0	0	0	0	0	0	0	0	0	1	0	1	0	1	1	4	1	1	1	1	1	1	1	6	1	1	2	1	1	1	1	0	2	0	0	1	0	1	0	0	1	35.4059
1	0	0	0	0	0	0	0	0	0	0	0	0	0	0	0	0	0	1	1	0	1	0	3	0	0	1	1	0	1	0	3	0	1	3	1	2	1	1	0	6	0	0	1	0	1	0	0	0	43.5236
2	0	0	1	0	0	0	1	0	0	0	0	0	0	0	0	0	0	0	0	0	1	0	1	0	0	0	1	0	1	0	2	0	4	1	1	7	1	1	0	3	1	0	1	1	1	0	0	1	23.4935
1	0	0	1	0	1	0	2	0	0	0	0	0	0	0	0	0	0	0	1	0	1	0	2	0	0	0	1	0	1	0	2	0	2	1	1	2	0	0	1	3	1	0	0	1	0	0	0	1	23.4743
1	0	0	1	0	0	1	2	0	0	0	0	0	0	0	0	0	0	0	1	1	1	1	4	1	0	0	1	1	1	1	4	1	3	1	0	5	0	0	0	2	0	0	0	1	1	0	0	0	40.6461
2	1	0	0	1	1	0	3	0	0	0	0	1	1	0	2	0	0	0	0	0	0	0	0	0	1	0	0	1	1	0	3	0	3	2	1	7	1	1	0	2	1	1	0	1	0	0	0	1	23
1	0	0	1	0	0	0	1	0	0	0	1	0	0	0	1	0	0	0	0	0	0	0	0	0	0	0	1	0	0	0	1	0	3	3	1	1	0	1	0	2	1	0	1	0	1	0	0	0	32
2	0	0	1	0	1	0	2	0	0	0	0	0	1	0	1	0	0	0	0	0	0	0	0	0	0	0	1	0	1	0	2	0	2	2	1	7	0	1	0	2	1	0	0	1	0	0	0	0	23.6359
1	0	1	1	0	1	1	4	1	1	1	1	0	1	1	5	1	0	1	1	0	1	1	4	1	1	1	1	0	1	1	5	1	4	1	0	7	0	1	1	2	0	0	1	1	0	0	0	1	38.6639
2	0	0	0	0	0	0	0	0	0	0	0	0	0	0	0	0	0	0	0	0	0	0	0	0	0	0	0	0	0	0	0	0	3	3	1	7	1	1	0	1	0	0	1	0	0	0	0	0	26.7598
1	0	0	0	0	0	0	0	0	0	0	0	0	0	0	0	0	0	0	1	0	1	0	2	0	0	0	1	0	1	0	2	0	4	1	0	7	0	1	0	3	0	0	1	1	0	0	0	0	38.8693
1	1	0	0	0	1	0	2	0	1	0	0	0	1	0	2	0	0	0	0	0	0	0	0	0	1	0	0	0	1	0	2	0	3	2	0	2	1	1	1	2	0	0	1	1	1	0	0	1	28.3696
1	1	1	1	1	0	0	4	1	0	0	0	0	0	0	0	0	0	0	0	0	1	0	1	0	1	1	1	1	1	0	5	1	2	3	1	8	0	0	1	2	0	1	1	0	0	0	0	0	30.3518
1	0	0	1	1	0	0	2	0	0	0	0	0	0	0	0	0	0	0	0	0	0	0	0	0	0	0	1	1	0	0	2	0	3	2	0	8	1	1	1	1	0	0	1	0	0	0	0	1	23.0007
2	0	1	1	0	1	0	3	0	0	1	1	1	1	0	4	1	0	0	1	0	0	0	1	0	0	1	1	1	1	0	4	1	1	2	0	8	1	1	1	1	1	0	1	0	0	0	0	0	21.243
2	0	0	1	1	1	0	3	0	1	1	0	0	0	0	2	0	0	0	0	0	0	0	0	0	1	1	1	1	1	0	5	1	3	2	1	7	1	1	1	2	0	1	1	1	0	0	1	0	30.2587
1	0	0	1	1	0	0	2	0	0	0	0	0	0	0	0	0	1	1	0	0	1	1	4	1	1	1	1	1	1	1	6	1	1	2	1	3	1	1	0	2	1	0	1	1	1	0	0	0	38.7926
2	0	0	1	0	1	0	2	0	0	0	0	0	0	0	0	0	0	0	0	0	0	0	0	0	0	0	1	0	1	0	2	0	4	3	1	5	0	1	1	1	1	1	1	0	0	0	0	0	30.3573
1	1	0	1	0	0	0	2	0	0	0	0	0	0	0	0	0	0	0	0	0	0	0	0	0	1	0	1	0	0	0	2	0	3	2	1	5	0	0	0	2	0	0	0	0	1	0	0	0	38.2998
0	0	0	0	1	1	0	2	0	0	0	0	1	0	0	1	0	0	0	1	1	1	0	3	0	0	0	1	1	1	0	3	0	2	1	0	3	0	1	0	2	0	0	1	1	1	0	0	1	35.0554
1	0	1	1	0	1	1	4	1	0	0	0	0	0	0	0	0	0	0	0	1	0	0	1	0	0	1	1	1	1	1	5	1	3	2	0	2	0	1	0	3	1	0	1	1	1	0	0	1	28.7337
1	0	0	0	0	1	0	1	0	0	0	0	0	0	0	0	0	0	0	1	0	1	0	2	0	0	0	1	0	1	0	2	0	3	2	1	3	1	1	1	1	0	0	0	0	1	0	0	1	26.8008
1	0	0	1	1	1	0	3	0	0	0	0	0	0	0	0	0	0	0	0	0	0	0	0	0	0	0	1	1	1	0	3	0	4	2	1	4	1	1	0	3	0	0	1	1	1	0	0	0	37.0678
1	0	0	0	0	0	0	0	0	0	0	0	0	0	0	0	0	1	0	1	1	1	0	4	1	1	0	1	1	1	0	4	1	2	2	1	1	1	0	1	3	0	1	0	0	0	1	0	0	25.2156
1	0	0	0	1	1	0	2	0	0	0	0	0	0	0	0	0	0	0	0	0	0	0	0	0	0	0	0	1	1	0	2	0	3	2	1	5	1	1	1	1	0	0	1	0	0	0	0	1	45.0486
2	0	1	1	0	1	0	3	0	0	0	0	0	0	0	0	0	0	0	0	0	1	0	1	0	0	1	1	0	1	0	3	0	1	2	1	8	0	1	1	2	1	0	1	0	1	0	0	1	30.6393
1	0	0	0	0	0	0	0	0	0	0	0	0	0	0	0	0	1	1	1	1	1	1	6	1	1	1	1	1	1	1	6	1	4	2	1	8	1	1	1	5	1	1	1	0	0	0	0	1	35
3	0	0	0	1	0	0	1	0	0	0	0	0	0	0	0	0	1	1	1	1	1	0	5	1	1	1	1	1	1	0	5	1	2	2	0	1	0	1	1	1	1	0	1	0	0	0	0	0	22.653
1	0	0	0	0	0	0	0	0	0	0	0	0	0	0	0	0	0	0	0	0	0	0	0	0	0	0	0	0	0	0	0	0	1	1	0	6	1	1	1	1	0	0	0	0	0	0	0	0	26.4257
2	0	0	0	0	0	0	0	0	0	0	0	0	0	0	0	0	0	0	0	0	0	0	0	0	0	0	0	0	0	0	0	0	4	1	1	4	0	1	0	2	0	0	1	1	0	0	0	0	28.7365
1	0	0	0	0	0	0	0	0	0	0	0	0	0	0	0	0	0	0	0	0	0	0	0	0	0	0	0	0	0	0	0	0	1	3	1	4	0	0	1	4	0	0	1	0	0	0	0	0	20.0356
2	0	0	0	0	0	0	0	0	0	0	0	0	0	0	0	0	0	1	1	0	1	0	3	0	0	1	1	0	1	0	3	0	4	2	1	2	0	1	1	1	1	0	1	0	1	0	0	0	22.6201
2	0	0	0	1	1	0	2	0	0	1	0	0	0	0	1	0	0	0	0	0	1	0	1	0	0	1	0	1	1	0	3	0	2	2	1	6	0	1	0	3	1	0	1	1	1	0	0	0	31.0445
1	0	1	0	0	0	1	2	0	0	0	0	0	0	0	0	0	0	0	0	0	0	1	1	0	0	1	0	0	0	1	2	0	4	3	1	7	0	1	0	2	0	0	1	0	1	0	0	0	42.3272
2	0	0	1	0	1	0	2	0	0	1	0	0	1	0	2	0	0	1	1	0	1	0	3	0	0	1	1	0	1	0	3	0	2	1	1	7	0	1	0	2	1	0	1	0	1	0	0	0	25.629
2	0	0	1	0	0	0	1	0	0	0	1	0	0	0	1	0	0	0	0	0	0	0	0	0	0	0	1	0	0	0	1	0	3	1	0	7	1	1	1	1	1	0	0	0	0	0	0	1	21.0951
2	0	0	0	0	0	0	0	0	0	0	0	1	0	0	1	0	0	0	1	0	1	0	2	0	0	0	1	1	1	0	3	0	4	2	1	2	1	1	1	1	0	0	1	1	0	0	0	0	23.0773
2	0	0	1	0	1	0	2	0	0	0	0	0	0	0	0	0	0	0	1	0	1	0	2	0	0	0	1	0	1	0	2	0	2	2	1	4	1	1	0	3	0	0	1	0	0	0	0	0	37.7604
1	1	1	0	1	0	0	3	0	0	0	0	0	0	0	0	0	0	0	0	0	0	0	0	0	1	1	0	1	0	0	3	0	4		1	8	0	1	0	5	0	0	1	0	0	1	1	1	40.0602
1	0	0	0	0	0	0	0	0	0	0	0	0	0	0	0	0	0	0	0	0	1	0	1	0	0	0	0	0	1	0	1	0	4	2	1	5	1	1	1	1	1	1	0	1	0	0	0	1	41.2156
1	0	0	1	0	1	0	2	0	0	0	0	0	1	0	1	0	0	0	1	0	1	0	2	0	0	0	1	0	1	0	2	0	2	2	1	7	0	1	0	4	0	0	1	0	1	0	0	1	31
1	0	0	0	0	0	0	0	0	0	0	0	0	0	0	0	0	0	1	1	0	0	0	2	0	0	1	1	0	0	0	2	0	2	2	1	2	0	1	0	3	1	1	1	1	1	1	0	1	34.0972
1	1	0	1	0	1	0	3	0	1	0	0	0	0	0	1	0	0	0	0	0	0	0	0	0	1	0	1	0	1	0	3	0	1	2	0	7	1	1	1	2	1	1	0	1	0	0	0	1	27.2252
1	0	0	1	0	1	0	2	0	0	0	0	0	0	0	0	0	0	0	0	0	0	0	0	0	0	0	1	0	1	0	2	0	4	2	1	8	0	0	1		0	0	1	1	0	0	0	1	22.6229
3	0	1	1	0	1	0	3	0	0	0	0	0	0	0	0	0	0	1	0	0	1	0	2	0	0	1	1	0	1	0	3	0	2	3	1	8	0	0	0	3	1	0	1	0	1	0	0	1	26.5544
1	0	1	1	1	0	0	3	0	0	0	0	0	0	0	0	0	0	0	0	0	0	0	0	0	0	1	1	1	0	0	3	0	3	2	0	8	0	1	1	1	0	0	1	1	1	0	0	0	26.0287
1	0	0	0	0	0	0	0	0	0	0	0	0	0	0	0	0	0	0	1	0	1	0	2	0	0	0	1	0	1	0	2	0	1	2	0	8	1	1	1	1	1	0	1	1	0	0	0	0	32.6708
1	0	0	1	1	1	0	3	0	0	0	1	1	1	0	3	0	0	0	0	0	0	0	0	0	0	0	1	1	1	0	3	0	4	1	0	4	0	1	1	1	0	1	1	1	0	0	1	0	27.0691
1	1	1	1	1	1	1	6	1	0	0	0	0	0	0	0	0	0	0	0	0	0	0	0	0	1	1	1	1	1	1	6	1	1	2	0	6	1	1	0	2	1	0	1	1	1	1	1	1	33.6865
1	0	0	0	0	0	0	0	0	0	0	0	0	0	0	0	0	0	0	1	0	1	0	2	0	0	0	1	0	1	0	2	0	4	2	1	7	1	1	1	2	0	0	0	1	0	0	0	0	31.1102
1	0	0	0	1	1	0	2	0	0	0	0	0	0	0	0	0	0	1	0	0	0	0	1	0	0	1	0	1	1	0	3	0	4	2	1	1	1	1	1	1	1	1	1	1	1	0	0	1	30.1109
1	0	0	0	1	1	0	2	0	0	0	0	0	0	0	0	0	0	0	1	0	0	0	1	0	0	0	1	1	1	0	3	0	2	2	1	4	0	0	1	5	1	0	0	1	1	0	0	1	23.2033
1	0	1	1	1	1	0	4	1	0	0	0	0	0	0	0	0	0	1	1	1	1	0	4	1	0	1	1	1	1	0	4	1	4	2	1	1	0	0	0	3	0	0	0	0	1	0	0	0	18.2971
1	0	0	0	0	0	0	0	0	0	0	0	0	0	0	0	0	0	0	0	0	0	0	0	0	0	0	0	0	0	0	0	0	3	3	1	7	0	1	0	1	0	0	0	0	0	0	0	0	24.9446
1	1	1	0	0	0	0	2	0	0	0	0	0	0	0	0	0	0	0	0	0	0	0	0	0	1	1	0	0	0	0	2	0	1	2	1	2	0	1	0	3	1	0	1	1	0	1	1	1	33.2156
1	0	0	1	0	0	0	1	0	0	0	0	0	0	0	0	0	0	0	0	0	0	0	0	0	0	0	1	0	0	0	1	0	1	3	0	5	0	0	0	2	0	0	0	0	0	0	0	1	38.7351
2	0	0	1	1	1	0	3	0	0	0	1	1	1	0	3	0	0	0	1	1	1	0	3	0	0	0	1	1	1	0	3	0	4	3	1	7	0	1	0	1	0	0	1	0	0	0	0	0	19
1	0	1	1	1	1	0	4	1	0	0	0	0	0	0	0	0	0	1	1	1	1	0	4	1	0	1	1	1	1	0	4	1	4	2	1	1	0	1	1	3	0	0	1	0	1	0	0	0	41
1	0	0	0	0	0	0	0	0	0	0	0	0	0	0	0	0	1	0	1	1	0	1	4	1	1	0	1	1	0	1	4	1	3	1	0	8	1	0	1	1	0	0	1	1	1	0	0	1	22.9049
1	0	0	0	0	0	0	0	0	0	0	0	0	0	0	0	0	0	1	1	1	1	0	4	1	0	1	1	1	1	0	4	1	4	2	1	4	0	1	1	4	0	0	0	0	1	0	0	1	29.0595
1	0	0	1	0	0	0	1	0	0	0	0	0	0	0	0	0	0	0	1	0	1	0	2	0	0	0	1	0	1	0	2	0	4	3	1	1	1	1	0	1	0	1	1	1	1	1	0	0	42
2	0	0	1	0	1	0	2	0	0	1	1	1	1	0	4	1	0	1	0	1	1	0	3	0	0	1	1	1	1	0	4	1	1	2	1	7	1	1	0	2	0	0	1	0	1	0	0	0	37
1	0	1	0	1	1	0	3	0	0	0	0	0	0	0	0	0	1	0	0	0	0	0	1	0	1	1	0	1	1	0	4	1	4	3	1	6	0	1	0	3	0	0	1	0	0	0	0	0	33.0705
1	0	1	1	0	0	0	2	0	0	0	0	0	1	0	1	0	0	0	0	0	0	0	0	0	0	1	1	0	1	0	3	0	4	2	1	6	1	1	0	2	0	0	1	0	1	0	0	1	23.6797
1	0	1	1	1	1	0	4	1	0	0	0	0	0	0	0	0	0	0	0	0	0	0	0	0	0	1	1	1	1	0	4	1	3	2	1	4	1	1	0	4	1	0	1	1	0	0	0	1	24.9281
3	0	1	1	1	1	0	4	1	0	0	0	0	0	0	0	0	0	1	1	1	1	0	4	1	0	1	1	1	1	0	4	1	2	2	1	6	1	0	1	3	0	0	0	1	1	0	0	0	26.1958
1	0	1	1	0	1	0	3	0	0	0	0	0	0	0	0	0	0	0	0	0	0	0	0	0	0	1	1	0	1	0	3	0	1	2	0	5	1	0	1	1	0	1	1	0	0	0	0	0	23.4716
1	1	1	0	0	1	0	3	0	1	1	0	0	1	0	3	0	0	0	0	0	0	0	0	0	1	1	0	0	1	0	3	0	4	2	1	3	0	1	0	2	1	0	1	0	1	1	0	1	38.705
1	0	0	0	0	1	0	1	0	0	0	0	0	0	0	0	0	0	0	0	0	0	0	0	0	0	0	0	0	1	0	1	0	1	2	1	5	1	1	1	1	1	1	1	1	1	0	0	0	23.3867
1	0	0	0	0	0	0	0	0	0	0	0	0	0	0	0	0	0	0	0	0	0	0	0	0	0	0	0	0	0	0	0	0	3	1	0	7	1	1	0	2	1	0	1	0	1	0	0	1	35.0938
1	0	0	0	0	0	0	0	0	0	0	0	0	0	0	0	0	1	1	1	1	1	1	6	1	1	1	1	1	1	1	6	1	4	2	1	2	0	1	1	1	0	0	1	1	0	0	0	1	30
2	0	0	0	0	0	0	0	0	0	0	1	0	0	0	1	0	0	0	0	0	0	0	0	0	0	0	1	0	0	0	1	0	2	2	0	8	1	1	0	4	0	0	1	0	0	0	0	0	40.1561
1	0	0	1	0	1	0	2	0	0	0	0	0	0	0	0	0	0	0	0	0	0	0	0	0	0	0	1	0	1	0	2	0	1	3	0	3	1	1	1	1	1	0	0	0	0	0	0	1	30.1383
1	0	0	1	1	1	0	3	0	0	0	0	0	0	0	0	0	0	0	0	0	0	0	0	0	0	0	1	1	1	0	3	0	1	2	0	7	0	1	0	3	1	0	0	1	1	0	0	1	27.9836
1	0	0	0	0	0	0	0	0	0	0	0	0	0	0	0	0	0	1	1	0	0	0	2	0	0	1	1	0	0	0	2	0	3	2	1	2	0	0	1	1	0	0	0	1	0	0	0	0	29.399
1	0	0	1	1	1	0	3	0	0	0	0	1	1	0	2	0	0	0	1	1	1	0	3	0	0	0	1	1	1	0	3	0	4	2	0	7	1	1	0	2	0	0	1	1	1	1	1	1	34.1739
2	0	0	0	1	0	0	1	0	0	1	0	0	0	0	1	0	0	0	0	0	0	0	0	0	0	1	0	1	0	0	2	0	1	2	0	8	0	1	0	1	1	0	1	1	0	0	0	0	34.0561
1	0	1	1	1	1	0	4	1	0	0	0	0	0	0	0	0	0	0	0	0	0	0	0	0	0	1	1	1	1	0	4	1	3	3	1	6	1	1	0	1	1	0	1	0	1	0	0	0	30.9651
1	1	0	1	1	1	0	4	1	0	0	0	0	0	0	0	0	0	0	0	0	0	0	0	0	1	0	1	1	1	0	4	1	1	2	0	6	1	1	1	1	1	1	0	0	1	0	1	0	25.6975
2	1	1	0	0	0	0	2	0	0	0	0	0	0	0	0	0	0	0	0	0	0	0	0	0	1	1	0	0	0	0	2	0	1	1	0	5	1	0	1	2	0	0	0	1	0	0	1	1	23.4251
1	0	0	0	0	0	0	0	0	0	0	0	0	0	0	0	0	0	0	0	0	0	0	0	0	0	0	0	0	0	0	0	0	4	2	1	3	0	1	1	1	1	0	1	0	1	0	0	0	29.1143
4	0	0	1	0	0	0	1	0	0	0	0	0	0	0	0	0	0	0	1	0	1	0	2	0	0	0	1	0	1	0	2	0	1	3	1	5	1	1	1	4	1	0	1	0	1	0	0	0	23.7071
1	0	1	1	1	0	1	4	1	0	0	0	0	0	0	0	0	0	0	0	0	0	0	0	0	0	1	1	1	0	1	4	1	4	1	0	5	0	1	0	2	0	1	1	1	0	0	0	0	32.219
2	0	0	0	0	0	0	0	0	0	0	0	0	0	0	0	0	0	0	0	0	0	0	0	0	0	0	0	0	0	0	0	0	1	1	0	8	1	1	0	2	1	0	0	0	0	0	0	1	31.091
2	0	1	0	0	1	0	2	0	0	1	0	0	1	0	2	0	0	1	0	0	1	0	2	0	0	1	0	0	1	0	2	0	2	2	1	7	0	1	1	2	0	0	1	0	1	0	0	0	32
3	0	0	1	0	1	1	3	0	0	0	0	0	0	0	0	0	0	0	1	0	1	1	3	0	0	0	1	0	1	1	3	0	2	1	0	4	1	1	1	2	1	0	0	0	1	0	0	0	27.0828
1	0	0	1	1	0	0	2	0	0	0	0	0	0	0	0	0	0	0	0	0	1	0	1	0	0	0	1	1	1	0	3	0	2	3	0	2	0	1	1	2	0	0	1	1	0	0	0	0
1	0	0	0	0	0	0	0	0	0	0	0	0	0	0	0	0	0	0	0	0	0	0	0	0	0	0	0	0	0	0	0	0	1	3	1	2	0	1	0	2	0	1	1	0	0	0	0	1	24.1725
2	0	0	0	0	0	0	0	0	0	0	0	0	0	0	0	0	1	0	1	0	1	1	4	1	1	0	1	0	1	1	4	1	3	2	1	7	1	1	0	1	1	1	1	1	1	1	0	0	28.6023
2	0	0	1	0	0	0	1	0	0	0	0	0	0	0	0	0	0	0	0	0	0	0	0	0	0	0	1	0	0	0	1	0	1	3	1	3	1	1	0	2	0	0	0	0	0	0	0	1	24.9692
2	0	1	1	0	1	0	3	0	0	0	0	0	0	0	0	0	0	0	0	0	0	0	0	0	0	1	1	0	1	0	3	0	3	1	0	2	1	1	1	1	1	0	0	1	0	0	0	0	28.9144
2	0	0	0	0	0	0	0	0	0	0	0	0	0	0	0	0	0	0	0	0	0	0	0	0	0	0	0	0	0	0	0	0	2	1	1	7	1	0	0		0	0	0	0	1	0	0	0	34.1164
2	1	1	1	1	1	1	6	1	0	0	0	0	0	0	0	0	0	0	0	0	0	0	0	0	1	1	1	1	1	1	6	1	1	2	0	8	1	1	1	1	1	0	1	1	1	1	1	1	26.9706
1	1	1	1	1	1	1	6	1	0	0	0	0	0	0	0	0	1	1	1	0	1	1	5	1	1	1	1	1	1	1	6	1	2	1	0	4	1	1	0	4	0	1	0	0	1	0	0	0	38.7132
1	0	1	1	1	1	0	4	1	0	0	0	0	0	0	0	0	0	0	0	0	0	0	0	0	0	1	1	1	1	0	4	1	2	3	1	8	0	0	1	1	0	0	1	0	0	0	0	0	23.7454
1	0	0	0	0	0	0	0	0	0	0	0	0	0	0	0	0	1	0	1	0	1	1	4	1	1	0	1	0	1	1	4	1	2	1	0	5	0	1	1	0	1	0	1	1	0	0	0	1	28.2929
1	0	0	0	0	0	0	0	0	0	0	0	1	0	0	1	0	1	0	1	0	1	0	3	0	1	0	1	1	1	0	4	1	3	2	0	2	1	1	1	2	1	0	1	1	1	0	0	0	31.7372
1	1	1	1	1	0	1	5	1	0	0	0	0	0	0	0	0	1	1	1	0	1	1	5	1	1	1	1	1	1	1	6	1	2	2	1	4	1	1	1	2	1	1	1	0	1	0	0	0	26.6174
1	0	0	1	0	1	0	2	0	0	0	0	0	0	0	0	0	0	0	0	0	0	0	0	0	0	0	1	0	1	0	2	0	3	1	0	2	0	1	0	1	1	0	1	0	0	0	0	1	46.0917
2	0	0	1	0	0	0	1	0	0	1	0	0	0	0	1	0	0	0	0	0	0	0	0	0	0	1	1	0	0	0	2	0	2	3	0	8	1	1	1	1	0	0	0	1	0	0	0	0	21.0048
1	0	0	1	0	0	0	1	0	0	0	0	0	0	0	0	0	0	0	0	0	0	0	0	0	0	0	1	0	0	0	1	0	1	2	1	5	1	0	1	3	1	0	0	1	0	0	0	1
1	1	1	0	0	1	1	4	1	0	0	0	0	0	0	0	0	1	1	0	0	1	1	4	1	1	1	0	0	1	1	4	1	3	2	1	7	1	1	0	1	1	1	1	0	1	1	1	1	47.0965
1	1	1	0	1	0	1	4	1	1	0	0	0	0	0	1	0	0	0	0	0	0	0	0	0	1	1	0	1	0	1	4	1	1	2	0	1	0	1	1	2	1	1	1	1	1	1	1	1	27.3539
1	0	0	0	0	0	0	0	0	0	0	0	0	0	0	0	0	0	1	0	0	1	0	2	0	0	1	0	0	1	0	2	0	4	3	0	5	1	1	0	1	0	1	1	0	0	0	0	0	37.0623
2	0	0	1	0	1	0	2	0	0	0	1	0	0	0	1	0	0	0	0	0	0	0	0	0	0	0	1	0	1	0	2	0	4	2	0	8	0	1	1	1	1	0	0	1	0	0	0	0	21.3936
6	0	1	1	0	0	0	2	0	0	0	1	0	0	0	1	0	0	0	0	0	0	0	0	0	0	1	1	0	0	0	2	0	1	1	0	2	1	1	1	6	1	0	0	0	1	0	0	1	34.152
1	0	0	0	1	0	0	1	0	0	0	0	0	0	0	0	0	1	0	1	1	1	1	5	1	1	0	1	1	1	1	5	1	4	2	1	1	1	1	0	2	1	0	0	1	1	0	0	0	44.1068
1	0	0	0	0	0	0	0	0	0	0	0	0	0	0	0	0	0	0	0	0	0	0	0	0	0	0	0	0	0	0	0	0	4	3	1	5	0	1	1	2	1	1	1	0	0	0	0	0	30.3107
2	1	0	0	0	0	1	2	0	1	0	0	0	0	0	1	0	0	1	0	0	1	0	2	0	1	1	0	0	1	1	4	1	4	2	1	7	1	1	0	2	0	1	0	1	1	0	1	0	23.5291
1	0	1	1	1	1	0	4	1	0	0	0	0	0	0	0	0	0	0	0	0	1	0	1	0	0	1	1	1	1	0	4	1	2	1	0	4	1	1	0	2	0	0	0	0	1	0	0	0	36.0931
2	0	0	0	1	0	0	1	0	0	0	0	0	0	0	0	0	0	0	0	0	1	0	1	0	0	0	0	1	1	0	2	0	4	2	0	7	1	1	0	1	1	0	1	1	0	0	0	1	24
1	0	0	1	0	1	0	2	0	0	0	0	0	0	0	0	0	0	0	1	0	1	0	2	0	0	0	1	0	1	0	2	0	4	2	1	8	0	1	0	4	0	0	1	0	1	0	0	0	30.0014
1	0	1	1	1	1	0	4	1	0	0	0	0	0	0	0	0	0	1	1	1	1	0	4	1	0	1	1	1	1	0	4	1	3	2	1	3	0	1	0	4	1	0	1	0	1	0	0	0	36.7611
1	0	0	0	0	0	0	0	0	0	0	0	0	0	0	0	0	1	0	0	0	1	1	3	0	1	0	0	0	1	1	3	0	1	2	0	5	1	0	1	1	0	0	1	1	1	0	1	1	45.3744
2	0	0	1	0	1	0	2	0	0	0	0	0	1	0	1	0	0	0	0	0	0	0	0	0	0	0	1	0	1	0	2	0	3	2	1	7	0	1	0	2	1	0	0	1	0	0	0	1	28.4517
1	0	0	0	1	1	0	2	0	0	0	0	0	0	0	0	0	0	0	0	0	0	0	0	0	0	0	0	1	1	0	2	0	4	1	1	4	0	1	1	1	0	0	1	1	1	0	0	0	24.0986
2	1	1	1	1	1	1	6	1	0	1	0	0	0	0	1	0	1	1	1	0	1	1	5	1	1	1	1	1	1	1	6	1	3	2	1	1	0	1	1	4	1	0	1	1	1	0	0	1	22.2943
2	0	0	0	0	1	0	1	0	0	0	0	0	0	0	0	0	0	0	0	0	0	0	0	0	0	0	0	0	1	0	1	0	3	2	1	3	0	1	0	2	1	0	1	0	0	0	0	1	40.8268
2	1	0	1	0	1	0	3	0	0	0	0	0	0	0	0	0	0	0	1	0	1	0	2	0	1	0	1	0	1	0	3	0	2	1	0	6	0	1	1	1	1	0	0	1	1	1	1	1	28.6708
1	1	1	0	1	0	1	4	1	0	0	1	1	1	0	3	0	0	0	0	0	0	0	0	0	1	1	1	1	1	1	6	1	3	2	1	6	0	1	1	2	1	1	1	0	1	1	1	1	39.7098
1	0	0	1	0	1	0	2	0	0	0	1	0	1	0	2	0	0	0	1	0	1	0	2	0	0	0	1	0	1	0	2	0	4	2	0	7	0	1	0	1	0	0	0	0	0	0	0	1	18.7461
2	0	0	1	1	0	0	2	0	0	0	0	0	0	0	0	0	0	0	1	1	1	0	3	0	0	0	1	1	1	0	3	0	4	2	1	1	1	0	1	3	1	0	1	0	1	0	0	0	47
1	0	1	1	1	1	0	4	1	0	0	0	0	0	0	0	0	0	0	0	0	0	0	0	0	0	1	1	1	1	0	4	1	4	1	0	8	0	0	1	1	0	0	0	1	0	0	0	0	21.1526
1	0	0	0	0	0	0	0	0	0	0	0	0	0	0	0	0	0	0	1	0	0	0	1	0	0	0	1	0	0	0	1	0	4	1	0	5	1	0	1	2	0	0	0	0	0	0	0	0	26.1027
1	0	0	0	0	0	0	0	0	0	0	0	0	0	0	0	0	0	0	0	0	1	0	1	0	0	0	0	0	1	0	1	0	4	2	0	5	1	1	0	4	0	0	1	0	0	0	0	1	40.5366
2	0	0	0	0	0	0	0	0	0	0	0	0	0	0	0	0	0	0	1	1	1	1	4	1	0	0	1	1	1	1	4	1	4	1	1	3	0	1	1	1	0	0	0	0	1	0	0	0	27
2	0	0	0	0	0	0	0	0	1	0	0	0	0	0	1	0	0	0	0	0	0	0	0	0	1	0	0	0	0	0	1	0	2	3	1	7	0	1	0	3	0	0	1	0	0	0	0	0	25.0869
1	0	1	0	0	0	0	1	0	0	0	0	0	0	0	0	0	0	0	0	0	0	0	0	0	0	1	0	0	0	0	1	0	2	2	1	2	0	1	1	2	1	1	1	1	1	0	0	1	31.2361
1	0	1	0	0	0	0	1	0	0	0	0	0	0	0	0	0	0	0	1	0	1	0	2	0	0	1	1	0	1	0	3	0	3	2	1	2	1	0	0	2	1	0	1	0	1	0	0	1	43.4908
1	0	0	0	0	1	0	1	0	0	0	0	0	1	0	1	0	0	0	0	0	1	0	1	0	0	0	0	0	1	0	1	0	3	2	1	7	0	1	0	2	0	0	0	1	0	0	0	0	23
1	0	0	0	0	0	0	0	0	0	0	0	0	1	0	1	0	0	0	0	0	0	0	0	0	0	0	0	0	1	0	1	0	4	1	0	5	1	1	1	1	0	0	1	0	0	0	0	0	23.8905
1	0	1	0	0	1	1	3	0	0	1	0	0	1	1	3	0	0	0	0	0	0	0	0	0	0	1	0	0	1	1	3	0	4	2	0	3	0	1	0	1	1	1	1	0	1	0	0	1	32.1725
1	0	0	0	0	0	0	0	0	0	0	0	0	0	0	0	0	0	0	0	0	1	0	1	0	0	0	0	0	1	0	1	0	4	2	1	6	0	0	1	2	1	1	1	0	0	0	0	1	45.2485
1	1	0	1	0	0	0	2	0	0	0	0	0	0	0	0	0	0	0	0	0	1	0	1	0	1	0	1	0	1	0	3	0	2	1	0	5	1	1	0	1	1	1	1	1	1	0	0	0	36.7036
2	0	1	1	0	1	0	3	0	0	0	1	0	1	0	2	0	0	0	0	0	0	0	0	0	0	1	1	0	1	0	3	0	4	1	1	3	0	1	0	1	0	1	1	0	0	0	0	1	27.2936
1	0	1	1	1	1	0	4	1	0	0	0	0	0	0	0	0	0	0	0	0	0	0	0	0	0	1	1	1	1	0	4	1	2	2	0	6	1	1	1	1	1	0	1	0	0	0	0	0	19.5209
2	0	0	0	0	1	0	1	0	0	0	0	0	0	0	0	0	0	0	0	0	0	0	0	0	0	0	0	0	1	0	1	0	1	1	0	8	1	1	0	3	0	1	0	0	0	0	0	1	35
1	0	1	1	1	0	1	4	1	1	0	0	0	1	0	2	0	0	0	0	0	0	0	0	0	1	1	1	1	1	1	6	1	2	1	1	8	1	1	1	1	1	1	1	1	0	0	0	1	21.8973
1	0	0	1	1	1	0	3	0	0	0	0	1	1	0	2	0	0	0	1	1	1	0	3	0	0	0	1	1	1	0	3	0	4	2	1	7	1	1	0	1	0	0	1	1	0	1	0	0	37.076
2	0	0	0	0	0	0	0	0	0	0	0	0	0	0	0	0	1	0	0	1	1	1	4	1	1	0	0	1	1	1	4	1	1	1	0	8	0	1	1	1	1	0	1	1	0	0	0	0	25.1526
1	0	1	1	1	1	0	4	1	0	0	0	0	0	0	0	0	0	0	0	0	0	0	0	0	0	1	1	1	1	0	4	1	1	1	0	5	1	1	1	2	1	1	1	1	0	0	0	0	28.282
1	0	1	1	0	1	0	3	0	0	0	0	0	0	0	0	0	0	0	0	0	0	0	0	0	0	1	1	0	1	0	3	0	3	2	1	4	1	1	0	3	1	0	1	1	1	0	0	0	32.5969
2	0	0	0	0	0	0	0	0	0	0	0	0	0	0	0	0	0	0	0	0	0	0	0	0	0	0	0	0	0	0	0	0	4	1	0	6	0	1	0	4	0	0	0	0	1	0	0	0	35.8385
1	1	1	0	0	1	1	4	1	0	0	0	0	0	0	0	0	0	0	0	0	0	0	0	0	1	1	0	0	1	1	4	1	1	2	0	8	1	1	0	3	0	0	1	1	1	0	0	1	32
1	0	1	0	0	0	0	1	0	0	0	0	0	1	0	1	0	0	0	1	0	0	0	1	0	0	1	1	0	1	0	3	0	4	2	1	2	0	1	0	2	0	0	1	1	0	0	0	0	38.601
2	0	1	1	1	1	0	4	1	0	1	1	1	1	0	4	1	0	1	1	1	1	0	4	1	0	1	1	1	1	0	4	1	4	1	0	3	1	1	1	1	1	0	1	1	0	0	0	1	31.2033
1	1	1	0	0	0	0	2	0	0	0	0	0	0	0	0	0	0	0	0	0	1	0	1	0	1	1	0	0	1	0	3	0	1	1	1	6	1	1	0		1	1	1	1	0	0	0	1	40
1	0	0	0	1	0	0	1	0	0	0	0	0	0	0	0	0	1	0	1	1	1	0	4	1	1	0	1	1	1	0	4	1	1	2	1	8	1	1	0	3	0	0	0	1	0	0	0	0	33
1	0	1	0	1	1	0	3	0	0	1	0	1	1	0	3	0	0	0	0	0	0	0	0	0	0	1	0	1	1	0	3	0	2	1	1	2	0	1	1	1	0	0	1	0	1	0	0	0	22.0151
1	0	0	1	0	1	0	2	0	0	0	0	0	1	0	1	0	0	0	0	0	1	0	1	0	0	0	1	0	1	0	2	0	2	3	1	7	1	1	0	4	0	0	1	0	0	1	0	0	33.0021
1	0	0	1	1	1	0	3	0	0	0	0	0	0	0	0	0	0	0	0	0	0	0	0	0	0	0	1	1	1	0	3	0	4	1	0	5	1	0	1	3	1	1	0	1	1	0	1	1	20.8597
1	0	0	0	0	0	0	0	0	0	0	0	0	0	0	0	0	0	0	0	0	0	0	0	0	0	0	0	0	0	0	0	0	4	2	1	7	0	1	0	4	0	0	0	0	0	1	0	0	33.1307
1	0	0	1	1	1	1	4	1	0	0	0	0	0	0	0	0	0	0	0	1	1	0	2	0	0	0	1	1	1	1	4	1	2	2	1	4	1	1	0	2	1	0	0	0	1	0	0	1	30.078
1	0	1	1	0	0	1	3	0	0	0	0	0	0	0	0	0	1	0	0	0	1	0	2	0	1	1	1	0	1	1	5	1	4	2	1	7	0	1	1	2	0	0	0	1	0	1	0	0	30.0945
1	0	1	1	1	0	0	3	0	0	0	0	0	0	0	0	0	1	1	1	0	1	1	5	1	1	1	1	1	1	1	6	1	4	1	0	3	1	0	1	5	0	0	0	1	1	1	1	0	30.5161
1	0	1	1	0	0	0	2	0	0	0	0	0	0	0	0	0	0	0	0	0	0	0	0	0	0	1	1	0	0	0	2	0	2	2	1	7	0	1	0	1	0	0	1	0	0	1	0	0	24.3806
1	0	0	1	0	1	0	2	0	0	0	0	0	0	0	0	0	0	0	0	0	0	0	0	0	0	0	1	0	1	0	2	0	2	1	0	8	1	1	1	1	1	0	0	1	0	0	0	0	25.6975
1	0	0	0	0	0	0	0	0	0	0	1	0	0	0	1	0	0	1	1	0	0	0	2	0	0	1	1	0	0	0	2	0	4	2	0	2	1	1	1	1	1	0	1	1	1	1	0	1	27.7426
1	0	0	1	0	1	0	2	0	0	0	0	0	0	0	0	0	0	0	0	0	0	0	0	0	0	0	1	0	1	0	2	0	1	1	1	2	1	1	1	1	1	0	1	0	0	0	0	0	26.5243
3	0	0	1	1	1	0	3	0	0	0	0	0	0	0	0	0	0	0	1	1	1	0	3	0	0	0	1	1	1	0	3	0	4	1	1	7	1	0	0	4	0	0	1	1	1	1	0	0	46.5544
1	0	0	1	1	1	0	3	0	0	0	0	0	0	0	0	0	0	0	0	0	0	0	0	0	0	0	1	1	1	0	3	0	2	1	0	2	0	1	1	1	0	0	0	0	1	0	1	0	24.679
2	0	0	0	0	0	0	0	0	0	0	0	0	0	0	0	0	0	0	0	0	0	0	0	0	0	0	0	0	0	0	0	0	1	1	1	3	0	1	1	2	1	0	1	0	0	0	0	0	30.59
2	0	0	0	0	0	0	0	0	0	0	0	0	0	0	0	0	0	0	0	0	1	0	1	0	0	0	0	0	1	0	1	0	2	3	1	4	1	1	0	3	0	0	1	1	0	0	0	1	35.0034
2	0	0	0	0	0	0	0	0	0	0	0	0	0	0	0	0	0	0	0	0	0	0	0	0	0	0	0	0	0	0	0	0	2	2	0	2	0	1	1	1	0	0	0	0	0	0	0	0	34.2204
1	0	0	1	0	1	0	2	0	1	1	0	1	1	0	4	1	0	1	1	0	1	0	3	0	1	1	1	1	1	0	5	1	1	1	1	7	0	1	0	2	0	1	1	0	1	0	0	0	29
1	0	0	1	0	1	0	2	0	0	0	0	0	1	0	1	0	0	0	1	0	0	0	1	0	0	0	1	0	1	0	2	0	1	3	1	7	0	1	0	8	1	0	1	0	0	0	0	0	35
2	0	0	0	0	1	0	1	0	0	0	0	0	0	0	0	0	0	0	0	0	1	0	1	0	0	0	0	0	1	0	1	0	2	1	0	4	1	0	1	2	1	0	1	1	1	0	0	0	25.9357
1	0	0	0	0	0	0	0	0	0	0	0	0	0	0	0	0	0	0	0	0	0	0	0	0	0	0	0	0	0	0	0	0	4	3	1	5	0	1	0	3	1	0	1	0	0	0	0	1	36.3258
1	1	1	1	1	0	1	5	1	0	0	0	0	0	0	0	0	0	0	0	0	0	0	0	0	1	1	1	1	0	1	5	1	1	2	1	6	0	1	1	2	0	0	1	1	0	0	0	0	29.4155
1	0	0	1	0	1	0	2	0	0	0	1	0	1	0	2	0	0	0	0	0	0	0	0	0	0	0	1	0	1	0	2	0	3	2	0	3	0	1	0	4	1	0	0	1	1	0	0	1	31.0965
1	0	0	0	0	0	0	0	0	0	0	0	0	0	0	0	0	0	0	0	0	0	0	0	0	0	0	0	0	0	0	0	0	1	1	1	1	1	1	0	4	1	0	0	1	0	0	0	0	38.245
1	1	1	0	0	0	0	2	0	1	1	0	0	0	0	2	0	0	0	0	0	0	0	0	0	1	1	0	0	0	0	2	0	2	2	1	2	0	1	0	3	0	0	0	0	1	0	0	0	34.0698
1	0	0	1	0	0	0	1	0	0	0	0	0	0	0	0	0	0	0	0	0	0	0	0	0	0	0	1	0	0	0	1	0	1	2	0	8	0	1	1	4	1	0	1	0	0	0	0	0	24.8022
1	1	1	1	0	1	1	5	1	0	0	0	1	0	0	1	0	0	0	0	0	0	0	0	0	1	1	1	1	1	1	6	1	1	2	1	7	0	1	0	3	1	0	1	1	1	0	0	1	27
1	0	0	0	0	0	0	0	0	0	0	0	0	0	0	0	0	0	0	0	0	0	0	0	0	0	0	0	0	0	0	0	0	3	1	0	3	0	1	1	1	1	0	1	1	1	0	0	0	31.9124
1	0	0	1	1	0	0	2	0	0	0	0	0	0	0	0	0	0	1	0	0	1	1	3	0	0	1	1	1	1	1	5	1	4	3	1	3	1	1	0	2	1	0	1	0	0	0	0	0	31.3374
1	1	1	1	1	1	1	6	1	0	0	0	0	0	0	0	0	0	0	0	0	1	0	1	0	1	1	1	1	1	1	6	1	4	1	0	1	0	1	1	1	0	0	1	0	1	0	0	0	31.2991
1	0	0	0	0	0	0	0	0	0	0	0	0	0	0	0	0	0	0	0	0	1	0	1	0	0	0	0	0	1	0	1	0	4	3	1	4	0	1	0	3	1	0	0	0	1	0	0	1	48.4326
1	1	1	1	1	1	1	6	1	1	1	1	1	0	1	5	1	0	0	0	0	1	0	1	0	1	1	1	1	1	1	6	1	2	1	0	4	1	1	1	1	1	1	1	0	1	0	0	1	27.8877
2	0	1	1	0	1	1	4	1	0	0	0	0	0	0	0	0	0	1	1	0	0	0	2	0	0	1	1	0	1	1	4	1	4	2	1	7	1	1	0	1	0	0	0	0	1	0	0	0	23
	0	0	0	1	0	0	1	0	0	0	0	0	0	0	0	0	0	0	0	0	0	0	0	0	0	0	0	1	0	0	1	0	1	2	1	3	1	0	1	3	1	0	0	1	0	0	0	0	21.6509
1	0	0	1	0	0	0	1	0	0	0	0	0	0	0	0	0	0	0	0	0	0	0	0	0	0	0	1	0	0	0	1	0	3	3	1	7	1	1	0	4	0	0	1	0	0	0	0	0	28.1013
2	1	0	0	1	1	0	3	0	0	0	0	1	1	0	2	0	0	0	0	0	0	0	0	0	1	0	0	1	1	0	3	0	4	2	1	7	1	1	0	3	1	0	0	1	0	0	0	1	30.2313
3	1	1	1	0	1	1	5	1	0	0	0	1	0	0	1	0	0	0	0	0	0	0	0	0	1	1	1	1	1	1	6	1	1	2	1	7	0	1	1	2	1	1	1	0	1	0	1	1	40.0903
1	0	0	0	0	1	1	2	0	0	0	0	0	0	0	0	0	0	0	0	0	1	1	2	0	0	0	0	0	1	1	2	0	1	1	1	7	0	1	0	2	0	1	0	0	1	0	1	0	26.1191
1	0	0	0	0	0	1	1	0	0	0	0	0	0	0	0	0	1	1	1	0	0	0	3	0	1	1	1	0	0	1	4	1	1	1	0	2	1	1	1	1	1	0	0	1	0	0	0	1	21.0212
1	0	1	0	0	1	0	2	0	0	0	0	0	1	0	1	0	0	0	0	0	0	0	0	0	0	1	0	0	1	0	2	0	1	2	1	7	1	1	0	2	1	0	1	0	0	0	0	0	26.5845
1	0	0	0	0	0	0	0	0	0	1	0	0	0	0	1	0	1	1	1	1	1	1	6	1	1	1	1	1	1	1	6	1	3	2	1	1	0	1	0	1	0	0	1	1	1	0	0	0	41.4867
	0	1	1	1	1	0	4	1	0	0	0	1	1	0	2	0	0	1	1	1	1	0	4	1	0	1	1	1	1	0	4	1	1	1	1	1	0	1	0	2	1	0	1	0	1	0	0	0	27.8686
2	0	0	1	1	0	0	2	0	0	0	0	0	0	0	0	0	0	0	0	0	1	0	1	0	0	0	1	1	1	0	3	0	4	3	1	7	0	1	1	2	1	0	0	0	0	1	0	0	22.7461
1	0	0	0	0	0	0	0	0	0	0	0	0	0	1	1	0	0	0	1	0	1	0	2	0	0	0	1	0	1	1	3	0	2	2	0	4	1	1	0	1	1	0	0	0	1	0	0	0	24.334
3	0	0	0	0	0	0	0	0	0	0	0	0	0	0	0	0	0	0	0	0	0	0	0	0	0	0	0	0	0	0	0	0	2	3	0	6	0	1	0	1	0	0	1	0	0	0	0	0	28.3285
1	0	0	0	0	1	0	1	0	0	0	0	0	0	0	0	0	0	0	0	0	1	0	1	0	0	0	0	0	1	0	1	0	1	2	1	3	0	1	0	2	0	0	1	0	0	0	0	0	35
1	0	0	1	1	0	0	2	0	0	0	0	0	0	0	0	0	0	0	0	0	0	0	0	0	0	0	1	1	0	0	2	0	2	1	0	5	1	1	1	2	1	0	1	1	0	0	0	1	25.6427
1	0	0	1	0	0	0	1	0	0	0	0	0	0	0	0	0	0	0	0	0	0	0	0	0	0	0	1	0	0	0	1	0	1	1	1	2	0	1	0	3	0	0	0	0	0	0	0	0	38.0726
1	0	0	0	0	0	0	0	0	0	0	0	0	0	0	0	0	1	1	1	1	1	1	6	1	1	1	1	1	1	1	6	1	3	1	0	6	1	1	1	1	0	0	0	1	0	0	0	0	23.6441
[truncated: 1 more columns]
