# Supplementary material for: The contribution of non-primary caregivers in early stimulation in Kenya and Uganda: Implications for ECD parenting programs in low- and middle-income countries
Source: PLoS One. 2025 May 23;20(5):e0323830. doi: 10.1371/journal.pone.0323830 (PMC12101776; doi:10.1371/journal.pone.0323830)
Supplement: S2 File — (XLSX) [file pone.0323830.s002.xlsx]

## Sheet: Sheet1
tot_num_under5	mstim_read	mstim_stories	mstim_songs	mstim_outside	mstim_play	mstim_ncd	mstim_sum	mstim_binary	fstim_read	fstim_stories	fstim_songs	fstim_outside	fstim_play	fstim_ncd	fstim_sum	fstim_binary	ostim_read	ostim_stories	ostim_songs	ostim_outside	ostim_play	ostim_ncd	ostim_sum	ostim_binary	anystim_read	anystim_stories	anystim_songs	anystim_outside	anystim_play	anystim_ncd	anystim_sum	anystim_binary	left_wadult	stress_over_family	cg_finstrug	clusterid	femalesexofchild	married	edu2	num_adultyouth_females	ecdknow	childbooks	homemadetoys	manutoys	HHobjecttoys	musicthings	drawwritetools	cg_wellbeing_info	cg_age
1	0	0	1	0	1	0	2	0	0	0	0	0	0	0	0	0	0	0	1	0	1	0	2	0	0	0	1	0	1	0	2	0	4	2	1	8	1	0	0	3	0	0	1	0	0	0	0	0	33.5825
3	1	0	0	0	1	0	2	0	0	0	0	0	0	0	0	0	1	0	0	0	1	0	2	0	1	0	0	0	1	0	2	0	1	3	1	3	1	1	0	2	1	0	1	0	0	0	0	1
4	0	0	0	0	0	0	0	0	0	0	0	0	0	0	0	0	0	0	0	0	0	0	0	0	0	0	0	0	0	0	0	0	2	1	0	8	1	1	0	7	0	0	0	0	0	0	0	1	30
2	0	0	0	0	0	0	0	0	0	0	0	0	0	0	0	0	0	0	1	0	0	0	1	0	0	0	1	0	0	0	1	0	1	1	0	6	0	1	0	3	1	0	1	0	0	0	0	1	39
1	0	0	0	0	0	0	0	0	0	0	0	0	0	0	0	0	0	0	0	0	1	0	1	0	0	0	0	0	1	0	1	0	2	3	1	6	1	1	0	6	1	1	0	0	1	1	0	1	45.5222
2	0	1	1	1	1	0	4	1	0	1	1	1	1	0	4	1	0	0	0	0	0	0	0	0	0	1	1	1	1	0	4	1	4	2	1	8	0	1	0	1	0	0	1	0	1	0	0	1	22.6146
2	0	1	0	0	0	0	1	0	0	0	0	0	0	0	0	0	0	0	0	0	0	0	0	0	0	1	0	0	0	0	1	0	4	3	1	2	1	1	0	3	1	0	0	1	0	0	0	1	22
1	1	1	1	1	1	1	6	1	1	1	1	0	0	1	4	1	1	1	1	0	1	1	5	1	1	1	1	1	1	1	6	1	4	2	1	7	1	1	1	3	1	1	1	0	0	0	0	1	27.6496
2	0	1	1	1	1	1	5	1	0	0	0	0	0	1	1	0	0	0	1	1	1	0	3	0	0	1	1	1	1	1	5	1	1	2	1	5	1	1	0	2	1	0	1	0	0	0	0	1	22.8419
4	0	0	0	0	1	0	1	0	0	0	0	0	0	0	0	0	0	0	0	0	0	0	0	0	0	0	0	0	1	0	1	0	3	1	0	5	0	0	0	4	0	0	1	0	0	0	0	1	17.755
1	0	1	0	0	0	0	1	0	0	0	0	0	0	0	0	0	0	0	0	0	0	0	0	0	0	1	0	0	0	0	1	0	3	1	1	7	0	1	0	4	0	0	1	0	0	0	0	1	39.8604
4	0	0	0	0	0	0	0	0	0	0	0	0	0	0	0	0	0	0	0	0	0	0	0	0	0	0	0	0	0	0	0	0	1	2	1	7	1	0	0	5	0	0	0	0	1	0	0	0	35.9535
2	0	0	0	0	1	0	1	0	0	0	0	0	0	0	0	0	0	0	0	0	0	0	0	0	0	0	0	0	1	0	1	0	3	2	1	7	1	1	0	4	1	0	1	0	0	0	0	0	27.7673
1	0	0	0	0	0	0	0	0	0	0	0	0	0	0	0	0	0	0	0	0	0	0	0	0	0	0	0	0	0	0	0	0	3	2	0	1	0	1	0	2	0	0	1	0	0	0	0	0	22
2	0	0	0	0	0	0	0	0	0	0	0	0	0	0	0	0	0	0	0	0	0	0	0	0	0	0	0	0	0	0	0	0	1	1	0	7	1	1	1	1	0	1	0	1	0	0	0	0	36
3	0	0	0	0	0	0	0	0	0	0	0	0	0	0	0	0	0	0	1	0	0	0	1	0	0	0	1	0	0	0	1	0	1	2	1	8	1	1	0	6	1	0	0	0	1	0	0	0	26
2	0	0	1	0	1	0	2	0	0	0	0	0	0	0	0	0	0	0	0	0	0	0	0	0	0	0	1	0	1	0	2	0	2	2	1	8	1	1	0	2	0	0	1	0	0	0	0	0	45
2	0	0	0	0	0	0	0	0	0	0	0	0	0	0	0	0	0	0	0	0	0	0	0	0	0	0	0	0	0	0	0	0	2	2	1	6	1	1	0	1	1	0	1	0	1	0	0	1	28.3477
1	1	1	0	0	0	0	2	0	1	1	0	0	0	0	2	0	0	0	0	0	0	0	0	0	1	1	0	0	0	0	2	0	3	1	0	2	1	1	0	2	1	0	1	1	1	0	0	0	40.3833
2	0	1	0	0	0	0	1	0	0	0	0	0	0	0	0	0	0	0	0	0	0	0	0	0	0	1	0	0	0	0	1	0	3	1	0	7	1	1	1	5	1	1	0	1	0	0	0	1	23.2526
1	1	0	0	0	0	1	2	0	0	0	0	0	0	0	0	0	0	0	0	0	0	0	0	0	1	0	0	0	0	1	2	0	4	2	1	6	1	1	1	4	1	1	0	0	1	0	0	0	35.6386
1	0	0	1	0	0	0	1	0	0	0	0	0	0	0	0	0	0	0	0	0	1	0	1	0	0	0	1	0	1	0	2	0	1	2	0	1	0	1	0	1	1	0	1	0	1	0	0	1	19.0856
2	1	1	1	1	1	1	6	1	0	1	0	1	0	0	2	0	1	1	1	1	1	1	6	1	1	1	1	1	1	1	6	1	3	2	1	8	1	1	1	2	1	0	0	0	1	0	0	1	40
2	0	0	0	0	0	0	0	0	0	0	0	0	0	0	0	0	0	0	0	0	0	0	0	0	0	0	0	0	0	0	0	0				1	1	1	1				0	0	0	0	0		10.0862
1	0	0	1	0	1	0	2	0	0	0	0	0	0	0	0	0	0	0	0	0	0	0	0	0	0	0	1	0	1	0	2	0	3	1	0	2	1	1	1	1	1	0	0	0	1	0	0	1	18.8392
5	1	0	1	0	0	0	2	0	0	0	0	0	0	0	0	0	0	0	0	0	0	0	0	0	1	0	1	0	0	0	2	0	2	2	1	7	1	1	0	4	0	0	1	0	0	0	0	0	48.011
1	0	0	0	0	1	0	1	0	0	0	0	0	0	0	0	0	0	0	1	0	0	0	1	0	0	0	1	0	1	0	2	0	4	2	1	8	0	1	1	3	0	0	1	0	0	0	0	1	37.2457
4	0	1	1	1	1	0	4	1	0	1	1	1	1	0	4	1	0	0	0	0	0	0	0	0	0	1	1	1	1	0	4	1	4	2	1	8	1	1	0	1	0	0	1	1	1	0	0	0	28
2	0	0	0	0	1	0	1	0	0	0	0	0	0	0	0	0	0	0	0	0	0	0	0	0	0	0	0	0	1	0	1	0	1	1	0	5	1	0	0	2	1	0	1	0	0	0	0	1	32.2218
1	1	1	0	0	1	0	3	0	1	1	0	0	1	0	3	0	0	0	0	0	0	0	0	0	1	1	0	0	1	0	3	0	2	1	0	2	0	1	0	3	1	0	1	1	1	0	0	0	39.1157
1	0	0	0	0	0	0	0	0	0	0	0	0	0	0	0	0	0	0	0	0	0	0	0	0	0	0	0	0	0	0	0	0	1	1	1	7	0	1	0	2	1	0	1	0	0	0	0	0	47.9179
1	0	1	1	0	0	1	3	0	0	0	0	0	0	0	0	0	0	0	0	0	0	0	0	0	0	1	1	0	0	1	3	0	4	2	1	5	0	1	0	3	1	0	1	0	0	0	0	1	47.0582
2	0	1	1	1	1	1	5	1	0	1	1	1	1	1	5	1	0	1	1	1	1	1	5	1	0	1	1	1	1	1	5	1	4	2	1	7	0	1	0	3	1	1	1	0	0	0	0	1	33.7385
2	0	0	0	0	1	0	1	0	0	0	0	0	0	0	0	0	0	0	0	0	0	0	0	0	0	0	0	0	1	0	1	0	1	1	0	6	1	1	0	6	1	0	0	0	1	0	0	0	36.8515
1	1	0	0	1	0	1	3	0	1	0	0	1	0	1	3	0	0	0	0	0	0	0	0	0	1	0	0	1	0	1	3	0	2	1	0	2	1	1	1	2	1	0	1	1	0	0	0	0	23.2936
1	0	0	0	1	0	0	1	0	0	0	0	0	0	0	0	0	1	0	0	0	0	0	1	0	1	0	0	1	0	0	2	0	1	3	1	8	0	1	1	2	1	0	1	0	1	0	0	1	28.7173
2	0	1	1	0	1	1	4	1	0	0	0	0	0	0	0	0	0	0	0	0	0	0	0	0	0	1	1	0	1	1	4	1	3	2	1	8	1	1	0	1	1	0	0	0	1	0	0	1	22.089
2	0	1	1	0	0	0	2	0	0	0	0	0	0	0	0	0	0	0	0	0	0	0	0	0	0	1	1	0	0	0	2	0	1	1	0	7	1	1	0	3	1	0	1	0	0	0	0	1	38.9268
2	0	0	0	0	0	0	0	0	0	0	0	0	0	0	0	0	0	0	0	0	0	0	0	0	0	0	0	0	0	0	0	0	1	1	0	2	1	1	0	1	0	0	0	0	0	1	0	1	18.4942
2	0	0	1	0	1	0	2	0	0	0	1	0	1	0	2	0	0	0	0	0	0	0	0	0	0	0	1	0	1	0	2	0	3	2	1	8	1	1	0	1	0	0	0	1	0	0	0	0	25.8426
2	0	0	0	0	0	0	0	0	0	0	0	0	0	0	0	0	0	0	0	0	0	0	0	0	0	0	0	0	0	0	0	0	3	1	1	7	1	1	0	1	1	1	0	0	1	0	0	1	23.7235
3	0	0	1	0	1	0	2	0	0	0	0	0	0	0	0	0	0	0	1	0	1	0	2	0	0	0	1	0	1	0	2	0	1	2	1	7	1	0	0	1	0	0	0	0	0	0	0	1	34
2	0	0	0	0	0	0	0	0	0	0	0	0	0	0	0	0	0	0	0	0	0	0	0	0	0	0	0	0	0	0	0	0	3	2	1	8	0	0	1	4	1	0	1	1	0	0	0	1	37.3361
1	0	0	0	0	0	1	1	0	0	0	0	0	0	0	0	0	0	0	0	0	0	0	0	0	0	0	0	0	0	1	1	0	1	1	1	5	1	1	0	2	1	0	1	1	0	0	0	0	22.8966
2	0	0	0	0	0	0	0	0	0	0	0	0	0	0	0	0	1	0	0	0	0	1	2	0	1	0	0	0	0	1	2	0	2	2	1	7	1	1	1	1	1	1	1	0	0	0	0	1	28.0411
2	0	1	1	0	0	1	3	0	0	1	1	1	0	1	4	1	0	1	0	0	1	0	2	0	0	1	1	1	1	1	5	1	4	2	1	8	0	1	0	2	0	0	1	1	1	1	1	0	27
2	0	0	0	0	0	0	0	0	0	0	0	0	0	0	0	0	0	0	0	0	1	0	1	0	0	0	0	0	1	0	1	0	1	1	1	7	1	1	0	6	0	0	1	0	0	0	0	0	41
3	0	0	0	0	1	0	1	0	0	0	0	0	0	0	0	0	0	0	0	0	0	0	0	0	0	0	0	0	1	0	1	0	1	2	0	1	1	1	0	1	0	0	1	0	0	0	0	1	25.9165
2	0	0	0	0	0	0	0	0	1	0	0	0	0	0	1	0	0	0	0	0	0	0	0	0	1	0	0	0	0	0	1	0	3	2	0	6	1	0	0	2	1	0	1	0	0	0	0	1	37.6482
2	1	0	0	0	1	0	2	0	0	0	0	0	0	0	0	0	0	0	0	0	0	0	0	0	1	0	0	0	1	0	2	0	3	1	0	3	1	1	1	1	1	0	0	0	1	0	0	0	23.4825
3	0	1	1	1	1	1	5	1	0	0	0	0	0	0	0	0	0	1	1	1	1	0	4	1	0	1	1	1	1	1	5	1	1	2	1	5	0	1	0	2	1	0	1	0	0	0	0	1	30.8966
3	0	0	0	0	0	0	0	0	0	0	0	0	0	0	0	0	0	1	1	0	1	0	3	0	0	1	1	0	1	0	3	0	1	2	1	6	0	1	0	0	1	0	1	0	1	1	0	1	25.8344
3	0	1	1	1	1	1	5	1	0	1	1	1	1	1	5	1	0	0	0	0	0	0	0	0	0	1	1	1	1	1	5	1	3	1	1	7	1	1	0	3	1	0	1	0	0	0	0	1	36
1	0	1	1	0	0	0	2	0	0	0	0	0	0	0	0	0	0	0	0	0	0	0	0	0	0	1	1	0	0	0	2	0	3	3	1	8	1	1	1	4	0	0	1	0	0	0	0	0	28.2218
2	0	0	0	0	0	0	0	0	0	0	0	0	0	0	0	0	0	1	0	1	1	0	3	0	0	1	0	1	1	0	3	0	1	1	1	6	1	1	0	2	0	0	1	0	0	0	0	1	38.0178
2	0	1	1	0	0	0	2	0	0	0	0	0	0	0	0	0	0	0	0	0	0	0	0	0	0	1	1	0	0	0	2	0	1	2	0	7	1	0	1	1	0	0	1	0	0	0	0	1	25
2	0	1	1	0	0	0	2	0	0	0	0	0	0	0	0	0	0	0	0	0	0	0	0	0	0	1	1	0	0	0	2	0	1	2	1	2	1	1	0	1	0	0	1	0	0	0	0	0	24.0055
3	0	0	1	0	0	0	1	0	0	0	0	0	0	0	0	0	0	0	0	0	1	0	1	0	0	0	1	0	1	0	2	0	4	2	1	6	1	1	0	2	1	1	0	1	0	0	0	1	38.0014
4	1	0	1	1	1	1	5	1	0	0	0	0	0	0	0	0	1	0	0	0	0	1	2	0	1	0	1	1	1	1	5	1	2	2	1	8	0	0	0	4	0	0	1	0	0	0	0	1	28
1	0	0	0	0	0	0	0	0	0	0	0	0	0	0	0	0	0	0	0	0	0	0	0	0	0	0	0	0	0	0	0	0	1	2	1	7	0	1	1	3	0	0	1	0	0	0	0	1	31.6112
2	0	0	0	0	0	0	0	0	0	0	0	0	0	0	0	0	0	0	0	0	0	0	0	0	0	0	0	0	0	0	0	0	1	1	0	7	1	1	1	4	1	1	1	0	0	0	0	1	38.4011
2	0	0	1	0	1	0	2	0	0	0	0	0	0	0	0	0	0	0	0	0	0	0	0	0	0	0	1	0	1	0	2	0	4	2	1	6	0	1	0	1	1	0	1	1	1	0	1	1	21.9904
3	0	0	0	0	0	0	0	0	0	0	0	0	0	0	0	0	0	0	0	0	0	0	0	0	0	0	0	0	0	0	0	0	4	2	1	2	0	1	0	5	0	0	1	0	1	0	0	1	40.9911
3	0	0	0	0	0	0	0	0	0	0	0	0	0	0	0	0	0	0	0	0	0	0	0	0	0	0	0	0	0	0	0	0	2	1	0	2	1	1	0	6	0	0	1	0	1	0	0	0	43.6687
1	0	0	0	0	0	0	0	0	0	0	0	0	0	0	0	0	1	0	0	0	1	0	2	0	1	0	0	0	1	0	2	0	1	2	0	1	0	1	1	1	1	0	1	0	1	0	0	1	42.2286
1	0	0	0	0	0	1	1	0	0	0	1	1	0	1	3	0	0	0	0	0	1	0	1	0	0	0	1	1	1	1	4	1	4	2	1	8	0	1	0	1	0	1	1	1	1	0	1	0	33
1	0	0	0	0	0	0	0	0	0	0	0	0	0	0	0	0	0	0	0	1	1	0	2	0	0	0	0	1	1	0	2	0	2	1	0	7	1	1	0	2	1	1	1	0	1	0	0	1	28.3395
2	0	0	0	0	1	0	1	0	0	0	0	0	0	0	0	0	0	0	0	0	0	0	0	0	0	0	0	0	1	0	1	0	4	2	1	5	1	1	0	2	1	0	1	0	0	0	0	1	29
1	0	0	0	0	0	0	0	0	0	0	0	0	0	0	0	0	0	0	0	0	1	0	1	0	0	0	0	0	1	0	1	0	3	1	0	7	0	1	0	1	0	0	0	0	1	1	0	1	27.4168
2	0	0	0	0	0	0	0	0	0	1	1	1	1	0	4	1	0	0	0	0	0	0	0	0	0	1	1	1	1	0	4	1	2	3	1	8	0	1	1	3	1	0	1	0	1	1	0	1	52.1013
1	0	0	0	0	1	0	1	0	0	0	0	0	0	0	0	0	0	0	0	0	0	0	0	0	0	0	0	0	1	0	1	0	4	2	1	8	1	1	0	2	0	0	1	0	1	0	0	1	58.3655
1	0	0	1	0	1	0	2	0	0	0	0	0	0	0	0	0	1	0	0	0	0	0	1	0	1	0	1	0	1	0	3	0	1	1	0	7	0	1	1	4	1	0	1	0	1	0	0	1	26.1684
1	0	1	1	0	1	1	4	1	0	0	0	0	0	1	1	0	0	0	0	0	0	0	0	0	0	1	1	0	1	1	4	1	4	2	1	7	1	0	1	5	1	0	1	0	0	0	0	1	27
1	0	0	0	0	0	0	0	0	0	0	0	0	0	0	0	0	0	0	0	0	0	0	0	0	0	0	0	0	0	0	0	0	2	2	1	6	0	1	1	3	1	0	1	0	0	0	0	1	35.4059
1	0	0	1	0	1	0	2	0	0	0	1	0	0	0	1	0	0	0	0	0	0	0	0	0	0	0	1	0	1	0	2	0	3	2	1	7	0	1	0	1	1	0	0	1	0	0	0	1	21
2	0	0	0	0	0	0	0	0	0	0	0	0	0	0	0	0	1	0	0	0	0	1	2	0	1	0	0	0	0	1	2	0	2	1	0	5	0	1	1	4	1	0	1	1	1	1	0	1	38.6721
2	0	1	1	0	1	0	3	0	0	0	0	0	0	0	0	0	0	0	0	0	0	0	0	0	0	1	1	0	1	0	3	0	2	2	1	8	1	1	1	3	0	0	1	0	1	0	0	0	27.8549
2	0	0	0	0	0	0	0	0	0	0	0	0	0	0	0	0	0	0	0	0	1	0	1	0	0	0	0	0	1	0	1	0	2	1	0	1	0	1	1		1	1	1	0	0	0	0	1
2	0	0	0	0	0	0	0	0	0	0	0	0	0	0	0	0	0	0	0	0	0	0	0	0	0	0	0	0	0	0	0	0	1	2	1	7	0	1	1	1	0	0	1	1	0	0	0	0	26.7214
2	0	1	1	0	1	0	3	0	0	1	0	0	1	0	2	0	0	0	0	0	0	0	0	0	0	1	1	0	1	0	3	0	3	2	1	8	1	1	0	2	1	1	1	0	0	0	0	1	28
3	0	0	0	1	0	0	1	0	0	0	0	0	1	0	1	0	0	0	1	0	0	0	1	0	0	0	1	1	1	0	3	0	4	3	1	8	0	1	0	1	0	0	1	0	1	0	0	1	25.5441
2	0	1	1	0	0	0	2	0	0	1	0	0	0	0	1	0	0	0	0	0	0	0	0	0	0	1	1	0	0	0	2	0	1	1	0	7	1	1	0	3	1	0	1	0	0	0	0	1	39
3	0	0	0	0	0	1	1	0	1	0	0	0	0	0	1	0	0	0	0	0	0	0	0	0	1	0	0	0	0	1	2	0	2	1	0	5	0	1	0	5	1	1	1	1	1	0	0	1	35.6085
1	0	0	0	1	1	0	2	0	0	0	0	0	0	0	0	0	0	1	1	0	1	0	3	0	0	1	1	1	1	0	4	1	1	2	1	8	1	0	0	3	0	0	0	1	1	0	0	1	22.0397
1	0	0	0	1	0	0	1	0	0	0	0	0	0	0	0	0	0	1	0	0	1	0	2	0	0	1	0	1	1	0	3	0	4	1	0	6	1	1	0	4	1	0	0	1	0	0	1	1	45.473
1	0	1	1	0	1	1	4	1	0	0	0	0	0	0	0	0	0	0	0	0	0	0	0	0	0	1	1	0	1	1	4	1	4	2	1	7	0	1	0	3	1	0	1	0	0	0	0	1	25
1	0	0	0	0	0	0	0	0	0	0	0	0	0	0	0	0	0	0	0	0	1	0	1	0	0	0	0	0	1	0	1	0	2	2	1	5	0	1	0	2	0	0	1	0	0	0	0	0
3	1	1	1	0	0	0	3	0	0	0	0	0	0	0	0	0	0	0	0	0	0	0	0	0	1	1	1	0	0	0	3	0	3	2	1	3	0	0	0	3	1	1	1	0	0	0	0	1	45
2	0	1	0	0	0	0	1	0	0	0	0	0	0	0	0	0	0	0	0	0	1	0	1	0	0	1	0	0	1	0	2	0	1	1	0	7	0	1	0	1	0	0	1	0	0	0	0	1	21.5031
1	0	0	0	0	1	0	1	0	0	0	0	0	0	0	0	0	0	0	0	0	0	0	0	0	0	0	0	0	1	0	1	0	1	2	0	5	0	1	1	4	0	0	1	0	1	0	0	1	28.3778
3	0	1	1	0	1	0	3	0	0	0	0	0	0	0	0	0	0	1	1	0	1	0	3	0	0	1	1	0	1	0	3	0	2	2	0	6	0	1	0	3	1	0	1	0	1	0	0	1	27.9069
1	0	1	1	0	1	1	4	1	0	0	0	0	0	0	0	0	0	0	0	0	1	1	2	0	0	1	1	0	1	1	4	1	4	2	1	7	0	1	0	3	1	0	1	0	0	0	0	1	37
2	0	0	0	0	0	0	0	0	0	0	0	0	0	0	0	0	0	0	0	0	1	0	1	0	0	0	0	0	1	0	1	0	1	1	1	5	0	1	0	4	1	0	0	0	1	0	0	0	35
2	0	0	0	0	1	0	1	0	0	0	0	0	0	0	0	0	0	0	0	0	0	0	0	0	0	0	0	0	1	0	1	0	3	2	0	2	0	1	1	2	0	0	0	1	0	0	0	0	33.1444
2	0	0	0	0	0	0	0	0	0	0	0	0	0	0	0	0	0	0	1	0	1	1	3	0	0	0	1	0	1	1	3	0	4	1	0	1	0	1	0	2	1	0	1	1	1	0	0	1	30.9624
2	0	0	1	0	1	0	2	0	0	0	0	0	0	0	0	0	0	0	0	0	0	0	0	0	0	0	1	0	1	0	2	0	4	2	1	7	0	1	0	6	1	0	0	1	0	0	0	1	32.5832
3	0	1	0	0	1	0	2	0	0	0	0	0	0	0	0	0	0	0	0	0	1	0	1	0	0	1	0	0	1	0	2	0	4	3	1	8	1	1	0	4	0	1	1	0	1	0	0	1	40.8871
2	1	0	1	1	1	1	5	1	0	0	0	0	0	0	0	0	0	0	0	0	0	0	0	0	1	0	1	1	1	1	5	1	1	2	1	8	0	1	1	1	1	0	1	0	0	0	0	0	26.5736
3	0	0	0	0	1	0	1	0	0	0	0	0	0	0	0	0	0	0	0	0	0	0	0	0	0	0	0	0	1	0	1	0	1	2	1	2	1	1	0	1	1	0	1	0	0	0	0	1	28.4189
2	0	0	0	0	0	0	0	0	0	0	0	0	0	0	0	0	0	0	1	1	1	0	3	0	0	0	1	1	1	0	3	0	1	3	1	8	1	1	1	2	1	0	0	0	0	0	0	0	31.4689
1	1	0	1	0	0	1	3	0	0	0	0	0	0	0	0	0	0	0	0	0	0	0	0	0	1	0	1	0	0	1	3	0	2	3	0	2	0	1	1	2	1	0	1	1	1	0	0	0	39.2115
2	0	0	1	0	0	0	1	0	0	0	0	0	0	0	0	0	0	0	1	0	0	0	1	0	0	0	1	0	0	0	1	0	1	2	1	6	0	1	1	1	1	1	1	0	1	0	1	1	21.577
2	0	0	0	0	0	0	0	0	0	0	0	0	0	0	0	0	1	0	1	1	1	1	5	1	1	0	1	1	1	1	5	1	1	3	1	8	0	1	1	3	0	0	1	0	1	0	0	0	27.5647
2	0	1	1	0	0	0	2	0	0	1	0	0	0	0	1	0	0	0	0	0	0	0	0	0	0	1	1	0	0	0	2	0	3	2	1	8	1	1	0	2	0	0	1	0	0	0	0	0	23
2	0	0	0	0	1	0	1	0	0	0	0	0	0	0	0	0	0	0	0	0	0	0	0	0	0	0	0	0	1	0	1	0	4	2	1	2	0	1	0	5	0	0	1	0	0	0	0	0	28.7529
2	0	1	0	0	1	0	2	0	0	0	0	0	0	0	0	0	0	0	0	0	1	1	2	0	0	1	0	0	1	1	3	0	2	1	0	1	1	1	0	4	1	0	0	0	1	0	0	1	33
1	0	0	0	0	1	0	1	0	0	0	0	0	0	0	0	0	0	0	0	0	0	0	0	0	0	0	0	0	1	0	1	0	1	1	0	5	1	1	0	1	1	0	0	1	0	0	0	0	23
1	0	0	0	0	0	0	0	0	0	0	0	0	0	0	0	0	0	0	0	0	0	0	0	0	0	0	0	0	0	0	0	0	1	1	0	6	1	1	1	4	1	0	0	1	1	1	0	0	34.256
1	0	0	0	0	0	0	0	0	0	0	0	0	1	0	1	0	0	0	1	0	0	0	1	0	0	0	1	0	1	0	2	0	2	1	0	6	1	1	1	3	1	0	1	0	1	1	0	0	34.2149
3	0	0	0	0	0	0	0	0	0	0	0	0	0	0	0	0	0	0	0	0	0	0	0	0	0	0	0	0	0	0	0	0	1	3	0	6	0	1	1	5	1	0	1	0	0	0	0	1	30.6338
2	0	1	0	0	0	0	1	0	0	0	0	0	0	0	0	0	0	0	0	0	1	1	2	0	0	1	0	0	1	1	3	0	4	2	0	5	0	1	0	5	1	0	1	0	0	0	0	1	32
2	1	1	1	1	1	0	5	1	1	1	1	0	0	0	3	0	0	0	0	0	0	0	0	0	1	1	1	1	1	0	5	1	2	2	1	7	1	1	0		0	0	1	0	0	0	0	1	46.0616
1	0	0	0	0	0	0	0	0	0	0	0	0	0	0	0	0	1	0	1	0	1	0	3	0	1	0	1	0	1	0	3	0	1	2	1	7	0	1	0	3	0	0	1	0	0	0	0	1	33
2	0	1	1	0	0	0	2	0	0	0	0	0	0	0	0	0	0	1	1	0	1	0	3	0	0	1	1	0	1	0	3	0	3	2	1	8	1	1	0	3	0	0	1	0	0	0	0	0	35.6003
1	0	0	0	0	1	0	1	0	0	0	0	0	0	0	0	0	0	0	0	0	0	0	0	0	0	0	0	0	1	0	1	0	1	1	0	8	1	1	0	4	0	0	0	0	0	1	0	1	21
3	0	1	0	1	0	1	3	0	0	0	0	0	0	0	0	0	0	1	1	1	1	1	5	1	0	1	1	1	1	1	5	1	2	2	1	8	0	1	1	3	1	0	1	1	0	0	1	1	30.883
3	0	0	0	0	0	0	0	0	0	0	0	0	0	0	0	0	0	0	0	0	0	0	0	0	0	0	0	0	0	0	0	0	1	1		6	0	1	0	4	1	0	1	0	1	0	0	1	45
1	0	0	0	0	0	0	0	0	0	0	0	0	0	0	0	0	0	0	1	0	1	0	2	0	0	0	1	0	1	0	2	0	1	2	0	1	0	1	0	2	1	0	0	0	1	0	0	0	46.0753
1	0	0	0	0	0	0	0	0	0	0	0	0	0	0	0	0	0	0	0	0	0	0	0	0	0	0	0	0	0	0	0	0	1	1	0	6	0	1	0	3	0	0	0	1	1	0	0	0	22.8693
1	0	0	1	1	1	1	4	1	0	1	1	1	1	1	5	1	0	0	0	0	1	0	1	0	0	1	1	1	1	1	5	1	4	2	1	8	0	1	0	2	0	0	1	1	1	0	1	1	40
1	0	0	0	0	0	0	0	0	0	0	0	0	0	0	0	0	1	0	0	0	0	0	1	0	1	0	0	0	0	0	1	0	1	1	0	7	1	1	0	6	0	0	1	0	0	0	0	1	47.9233
1	0	0	0	0	0	0	0	0	0	0	0	0	0	0	0	0	0	0	0	0	0	0	0	0	0	0	0	0	0	0	0	0	1	2	1	6	0	1	0	5	1	0	0	0	1	0	0	0	45.1718
2	0	0	0	0	0	0	0	0	0	0	0	0	0	0	0	0	0	0	0	0	0	0	0	0	0	0	0	0	0	0	0	0	1	1	1	5	1	1	0	1	1	0	0	0	0	0	0	1	18
2	0	0	0	0	0	0	0	0	0	0	0	0	0	0	0	0	1	0	0	0	0	0	1	0	1	0	0	0	0	0	1	0	4	3	0	7	1	1	0	1	0	0	0	0	0	0	0	0	29.3662
3	0	0	0	0	0	0	0	0	0	0	0	0	0	0	0	0	0	1	1	0	1	0	3	0	0	1	1	0	1	0	3	0	4	1	0	7	1	1	0	3	1	0	0	0	1	1	0	0	36.4764
1	0	0	0	0	0	0	0	0	0	0	0	0	0	0	0	0	0	0	0	0	1	0	1	0	0	0	0	0	1	0	1	0	3	1	0	7	0	1	0	2	0	0	1	0	1	0	0	1	23
1	1	1	1	1	1	1	6	1	0	0	0	0	0	0	0	0	1	1	1	0	1	1	5	1	1	1	1	1	1	1	6	1	4	2	1	7	0	1	1	4	1	1	0	1	0	0	0	1	43.332
5	0	0	1	0	1	0	2	0	0	0	0	0	0	0	0	0	0	0	0	0	0	0	0	0	0	0	1	0	1	0	2	0	1	3	1	8	1	1	0	6	0	0	0	0	1	0	0	0	33
1	1	0	0	0	1	0	2	0	0	0	0	0	0	0	0	0	0	0	0	0	0	0	0	0	1	0	0	0	1	0	2	0	4	1	0	2	0	1	0	4	1	0	0	1	0	0	0	1	40
1	0	0	0	0	1	0	1	0	0	0	0	0	0	0	0	0	0	1	0	0	0	0	1	0	0	1	0	0	1	0	2	0	1	1	0	7	1	1	0	3	0	1	1	0	0	0	0	0	45
1	0	0	0	0	0	0	0	0	0	0	0	0	0	0	0	0	0	0	0	0	0	0	0	0	0	0	0	0	0	0	0	0	2	1	1	6	0	0	0	2	0	1	1	0	0	0	1	0	36.9993
1	0	0	0	0	0	0	0	0	0	0	0	0	0	0	0	0	0	0	0	0	0	0	0	0	0	0	0	0	0	0	0	0	1	1	1	7	0	1	0	2	0	0	1	0	0	0	0	0	32
1	0	0	0	0	0	0	0	0	0	0	0	0	0	0	0	0	0	0	0	0	0	0	0	0	0	0	0	0	0	0	0	0	4	1	0	2	0	1	0	1	0	1	1	1	1	0	0	0	39.1951
2	0	0	0	1	0	1	2	0	0	0	0	0	0	0	0	0	0	0	0	0	0	0	0	0	0	0	0	1	0	1	2	0	3	1	0	3	0	1	0	3	1	0	1	1	1	0	0	0	30
2	0	0	1	0	1	0	2	0	0	0	0	0	0	0	0	0	0	0	0	0	0	0	0	0	0	0	1	0	1	0	2	0	2	3	0	6	0	1	0	3	1	0	1	0	0	0	0	1	44.7666
3	0	0	0	0	1	0	1	0	0	0	0	0	0	0	0	0	0	0	0	0	0	0	0	0	0	0	0	0	1	0	1	0	3	2	0	3	1	0	1	1	0	0	1	0	0	0	0	0	25.9877
2	0	0	0	0	0	0	0	0	0	0	0	0	0	0	0	0	0	0	0	0	1	0	1	0	0	0	0	0	1	0	1	0	1	1	1	5	1	1	0	3	1	0	0	0	1	0	0	0	39
1	0	0	0	0	0	0	0	0	0	0	0	0	0	0	0	0	0	1	1	0	0	0	2	0	0	1	1	0	0	0	2	0	1	1	0	7	0	1	0	2	1	0	1	0	1	0	0	1	29.7358
1	0	0	0	0	0	0	0	0	0	0	0	0	0	0	0	0	0	0	1	0	1	0	2	0	0	0	1	0	1	0	2	0	4	2	1	7	0	1	0	5	0	0	1	0	0	0	0	1	36
2	0	1	0	0	1	1	3	0	0	0	0	0	0	0	0	0	0	0	0	0	0	0	0	0	0	1	0	0	1	1	3	0	1	2	1	7	0	1	1	1	0	0	0	1	0	0	1	0	30.2231
1	0	0	0	0	0	0	0	0	0	0	0	0	0	0	0	0	0	0	0	0	0	0	0	0	0	0	0	0	0	0	0	0	4	1	0	5	0	1	0	1	1	0	1	0	0	0	0	1	20.6051
2	0	0	0	0	0	0	0	0	0	0	0	0	0	0	0	0	0	0	0	0	1	0	1	0	0	0	0	0	1	0	1	0	1	1	0	1	1	1	0	1	0	0	1	0	1	0	0	0	21.6208
2	0	0	1	0	1	0	2	0	0	0	0	0	0	0	0	0	0	0	0	0	1	0	1	0	0	0	1	0	1	0	2	0	4	2	1	6	1	1	0	4	0	0	0	0	0	0	0	1	30.4011
2	0	0	1	0	0	1	2	0	0	1	0	0	1	0	2	0	0	0	0	0	0	0	0	0	0	1	1	0	1	1	4	1	1	2	1	8	1	1	1	3	0	0	1	0	1	0	0	1	29.6591
2	0	1	1	1	0	1	4	1	0	1	1	0	0	0	2	0	0	1	1	0	1	1	4	1	0	1	1	1	1	1	5	1	4	2	1	8	0	1	0	2	0	0	1	1	1	1	0	0	25.8891
1	0	0	0	0	1	0	1	0	0	0	0	0	0	0	0	0	0	0	0	0	0	0	0	0	0	0	0	0	1	0	1	0	3	2	1	8	1	1	1	2	1	0	0	0	0	0	0	0	28.5941
1	0	0	0	0	0	0	0	0	0	0	0	0	1	0	1	0	0	0	0	0	0	0	0	0	0	0	0	0	1	0	1	0	3	1	1	7	0	1	0	3	1	0	0	0	1	0	0	1	42
4	0	1	1	1	1	0	4	1	0	1	1	1	1	0	4	1	0	0	0	0	1	0	1	0	0	1	1	1	1	0	4	1	4	3	1	8	1	1	1	5	0	0	1	1	1	0	0	0	32
2	0	0	0	0	1	1	2	0	0	0	0	0	0	0	0	0	0	0	0	0	0	1	1	0	0	0	0	0	1	1	2	0	4	1	0	1	1	1	0	1	0	1	0	0	1	0	0	1	38
1	0	0	0	0	1	0	1	0	0	0	0	0	0	0	0	0	0	0	0	0	0	0	0	0	0	0	0	0	1	0	1	0	1	1	0	2	0	1	0	3	0	0	0	1	0	0	0	1	40
1	0	0	1	0	0	0	1	0	0	0	0	0	1	0	1	0	0	0	0	0	0	0	0	0	0	0	1	0	1	0	2	0	2	3	1	8	0	1	0	1	0	0	1	0	0	0	0	1	22
4	0	0	0	0	0	0	0	0	0	0	0	0	0	0	0	0	0	0	0	0	0	0	0	0	0	0	0	0	0	0	0	0	1	1	0	6	1	1	0	6	1	0	1	0	1	0	0	1	40
1	1	1	1	1	1	1	6	1	1	1	1	1	1	1	6	1	0	0	0	0	0	0	0	0	1	1	1	1	1	1	6	1	4	2	1	7	0	1	1	1	1	1	1	0	1	0	0	1	28.345
3	0	0	1	0	1	0	2	0	0	0	0	0	1	0	1	0	0	0	0	0	1	0	1	0	0	0	1	0	1	0	2	0	3	3	1	8	1	1	0	5	0	0	1	0	1	0	0	0	44.3806
2	0	0	1	0	0	0	1	0	0	0	0	0	0	0	0	0	0	0	0	0	0	0	0	0	0	0	1	0	0	0	1	0	1	1	1	6	0	1	0	3	1	0	1	0	1	0	0	1	37.0157
1	0	0	0	0	1	0	1	0	0	0	0	0	0	0	0	0	0	0	0	0	0	0	0	0	0	0	0	0	1	0	1	0	2	1	0	5	1	1	0	1	1	0	0	1	0	0	0	0	39.7426
2	0	0	0	0	0	0	0	0	0	0	0	0	0	0	0	0	1	0	0	0	0	0	1	0	1	0	0	0	0	0	1	0	3	2	0	7	0	1	0	4	1	1	1	0	0	0	0	1	36
5	0	1	1	0	1	0	3	0	0	0	0	0	0	0	0	0	0	0	0	0	0	0	0	0	0	1	1	0	1	0	3	0	1	3	1	6	1	1	0	6	1	0	1	0	1	0	0	1	43.4798
1	0	1	1	0	0	0	2	0	0	0	0	0	0	0	0	0	0	1	0	0	0	0	1	0	0	1	1	0	0	0	2	0	1	3	1	7	0	1	0	3	0	0	0	0	0	0	0	0	38
2	1	1	1	0	1	1	5	1	0	0	0	0	0	0	0	0	0	0	0	0	0	0	0	0	1	1	1	0	1	1	5	1	1	1	1	8	0	1	0	2	1	0	0	0	0	1	1	0	30
2	1	1	1	0	1	1	5	1	0	0	0	0	0	0	0	0	0	1	0	0	1	0	2	0	1	1	1	0	1	1	5	1	4	2	1	6	1	1	0	5	1	1	0	1	1	0	0	1	21.0787
1	0	0	1	0	1	0	2	0	0	0	0	0	0	0	0	0	0	0	0	0	1	0	1	0	0	0	1	0	1	0	2	0	3	1	1	2	0	1	0	3	1	0	1	0	1	0	0	1	37.9877
2	0	0	1	0	0	0	1	0	0	0	0	0	0	0	0	0	0	0	1	0	1	1	3	0	0	0	1	0	1	1	3	0	1	2	1	8	0	1	0	2	1	0	1	1	1	1	0	1	31
2	0	0	0	0	0	0	0	0	0	0	0	0	0	0	0	0	0	0	0	0	1	0	1	0	0	0	0	0	1	0	1	0	3	2	1	6	1	1	1	2	1	0	1	0	0	0	0	0	25.3251
3	0	0	0	0	0	0	0	0	0	0	0	0	0	0	0	0	0	0	0	0	1	0	1	0	0	0	0	0	1	0	1	0	2	1	0	7	0	1	0	3	1	0	1	0	0	0	0	1	25
2	1	1	0	0	0	1	3	0	0	0	0	0	0	0	0	0	1	1	0	0	0	1	3	0	1	1	0	0	0	1	3	0	4	2	0	6	1	1	1	3	1	1	1	0	1	1	0	1	36.1834
2	0	1	1	0	1	0	3	0	0	1	0	0	0	0	1	0	0	0	0	0	0	0	0	0	0	1	1	0	1	0	3	0	1	3	1	8	1	1	0	2	0	0	1	0	1	0	0	0	27.833
1	0	0	0	0	0	0	0	0	0	0	0	0	0	0	0	0	1	0	0	0	0	0	1	0	1	0	0	0	0	0	1	0	2	1	1	7	1	1	0	5	1	1	1	0	0	0	0	1	36
2	0	0	0	0	0	0	0	0	0	0	0	0	0	0	0	0	0	0	0	0	0	0	0	0	0	0	0	0	0	0	0	0	1	2	1	5	1	1	0	1	0	0	1	0	0	0	0	0	23.2389
2	0	0	0	0	0	0	0	0	0	0	0	0	0	0	0	0	0	0	1	0	1	0	2	0	0	0	1	0	1	0	2	0	4	3	1	1	0	1	0	2	0	0	1	0	0	0	0	0	35.989
1	0	1	0	0	1	0	2	0	0	1	1	0	1	0	3	0	0	0	0	0	0	0	0	0	0	1	1	0	1	0	3	0	3	2	1	8	0	1	0	4	1	1	1	0	0	0	0	1	33
2	0	0	1	0	0	1	2	0	0	0	0	0	0	0	0	0	0	0	0	0	0	0	0	0	0	0	1	0	0	1	2	0	4	2	0	3	1	1	0	1	0	0	1	0	1	0	0	0	23.1266
2	0	0	0	1	0	0	1	0	0	0	0	0	0	0	0	0	1	1	1	0	1	1	5	1	1	1	1	1	1	1	6	1	3	1	0	9	1	1	0	5	0	1	1	0	0	1	1	1	36.0794
1	0	1	1	1	0	1	4	1	0	1	1	1	0	1	4	1	0	0	0	0	0	0	0	0	0	1	1	1	0	1	4	1	4	2	1	8	1	1	0	1	0	0	0	0	0	1	1	0	28
2	0	1	0	0	0	0	1	0	0	0	0	0	0	0	0	0	0	0	0	0	0	0	0	0	0	1	0	0	0	0	1	0	4	1	1	7	0	1	0	5	1	1	0	1	0	0	0	1	45
2	0	0	0	0	1	0	1	0	0	0	0	0	0	0	0	0	0	0	0	0	0	0	0	0	0	0	0	0	1	0	1	0	4	2	1	8	1	1	0	3	0	0	1	0	0	0	0	0	40.1123
1	0	0	0	0	0	0	0	0	0	0	0	0	0	0	0	0	0	1	0	0	1	0	2	0	0	1	0	0	1	0	2	0	4	2	1	8	0	1	0	1	0	0	1	0	0	0	0	0	23
3	0	0	0	0	0	0	0	0	0	0	0	0	0	0	0	0	0	0	0	0	0	0	0	0	0	0	0	0	0	0	0	0	4	3	1	8	0	0	0	9	1	0	0	0	0	0	0	1	23.8768
2	0	0	0	0	1	0	1	0	0	0	0	0	0	0	0	0	0	0	0	0	0	0	0	0	0	0	0	0	1	0	1	0	4	3	1	8	0	1	0	13	1	0	0	0	1	0	0	0	46.7598
1	1	0	0	0	0	0	1	0	0	0	0	0	0	0	0	0	0	1	1	0	0	0	2	0	1	1	1	0	0	0	3	0	1	2	0	6	1	1	0	1	1	0	1	1	0	0	0	1	26.4887
1	0	0	0	0	0	0	0	0	0	0	0	0	0	0	0	0	0	0	0	0	0	0	0	0	0	0	0	0	0	0	0	0	4	2	0	2	1	0	0	2	1	0	1	0	0	0	0	1	32
2	1	0	1	0	1	0	3	0	0	0	0	0	0	0	0	0	0	0	0	0	0	0	0	0	1	0	1	0	1	0	3	0	1	2	1	6	1	1	1	1	1	0	1	0	0	1	0	0	25.7385
3	0	0	0	0	0	0	0	0	0	0	0	0	0	0	0	0	0	0	0	0	1	0	1	0	0	0	0	0	1	0	1	0	4	1	0	1	0	1	0	1	0	0	1	0	1	0	0	1	23.8795
2	0	1	1	0	1	0	3	0	0	0	1	0	1	0	2	0	0	0	0	0	0	0	0	0	0	1	1	0	1	0	3	0	4	2	1	6	0	1	0	3	1	1	1	0	0	1	1	1	32.3477
5	0	1	0	0	1	0	2	0	0	0	0	0	0	0	0	0	0	0	0	0	0	0	0	0	0	1	0	0	1	0	2	0	4	2	1	6	1	1	0	6	1	0	1	0	0	0	0	1	38.0589
2	1	1	1	0	1	0	4	1	0	1	1	0	1	0	3	0	1	0	0	0	1	0	2	0	1	1	1	0	1	0	4	1	4	2	1	8	1	1	0	1	0	0	1	1	0	1	1	1	26.1328
3	0	0	0	0	0	0	0	0	0	0	0	0	0	0	0	0	0	0	0	0	0	0	0	0	0	0	0	0	0	0	0	0	1	1	0	1	1	1	0	2	0	0	1	0	1	0	0	0	40.0931
2	0	0	0	0	0	0	0	0	0	0	0	0	0	0	0	0	0	0	0	0	0	0	0	0	0	0	0	0	0	0	0	0	1	1	0	5	1	1	0	2	1	0	1	1	1	0	1	1	25.8836
1	0	0	0	0	0	0	0	0	0	0	0	0	0	0	0	0	0	0	0	0	0	0	0	0	0	0	0	0	0	0	0	0	1	1	0	1	1	1	0	1	1	1	1	1	1	0	0	0	24.3422
1	1	1	1	0	1	0	4	1	0	0	0	0	0	0	0	0	0	0	0	0	0	0	0	0	1	1	1	0	1	0	4	1	1	2	0	7	1	1	1	2	1	0	1	0	0	0	0	1	31.8385
2	0	0	1	0	0	0	1	0	0	0	0	0	0	0	0	0	0	0	0	0	0	0	0	0	0	0	1	0	0	0	1	0	3	1	0	3	0	1	0	1	1	0	1	1	0	0	1	0	31.4333
3	1	1	1	0	0	0	3	0	0	1	0	0	0	0	1	0	0	0	0	0	0	0	0	0	1	1	1	0	0	0	3	0	2	2	1	7	1	1	0	1	1	0	0	0	0	0	0	1	41.8809
1	0	0	0	0	1	0	1	0	0	0	0	0	0	0	0	0	0	0	0	0	0	0	0	0	0	0	0	0	1	0	1	0	1	1	0	1	1	1	0	1	0	0	0	1	0	0	0	0	27
2	0	0	0	1	1	0	2	0	0	0	0	1	1	0	2	0	0	0	0	1	1	0	2	0	0	0	0	1	1	0	2	0	4	3	1	8	1	1	0	1	1	0	1	0	1	1	0	0	32.8542
2	0	1	1	0	1	0	3	0	0	0	0	0	0	0	0	0	0	1	1	0	1	0	3	0	0	1	1	0	1	0	3	0	2	2	0	6	1	1	0	3	1	0	1	0	1	0	1	1	30.0835
2	0	0	0	0	0	0	0	0	0	0	0	0	0	0	0	0	0	0	0	0	0	0	0	0	0	0	0	0	0	0	0	0	1	2	1	3	0	0	0	3	0	0	1	0	0	0	0	0	33
2	1	0	1	0	1	1	4	1	0	0	0	0	0	0	0	0	0	0	0	0	0	0	0	0	1	0	1	0	1	1	4	1	4	2	1	8	1	1	0	2	1	0	1	0	0	0	1	0	27.5975
1	0	0	0	0	1	1	2	0	1	0	0	0	1	0	2	0	0	0	0	0	0	0	0	0	1	0	0	0	1	1	3	0	2	2	1	8	0	1	1	1	1	1	1	1	1	0	0	1	29
1	0	0	0	0	0	0	0	0	0	0	0	0	0	0	0	0	1	1	0	0	0	1	3	0	1	1	0	0	0	1	3	0	2	2	0	6	1	1	0	5	1	0	1	1	0	0	0	1	47.7536
1	0	0	0	0	0	0	0	0	0	0	0	0	0	0	0	0	0	0	0	0	0	0	0	0	0	0	0	0	0	0	0	0	1	1	1	7	1	0	0	5	0	0	0	0	0	0	0	0	30
4	0	0	1	1	1	0	3	0	0	0	1	0	1	0	2	0	0	0	1	0	1	0	2	0	0	0	1	1	1	0	3	0	4	2	1	7	0	1	1	1	1	1	1	0	0	0	0	1	31.3703
1	0	0	0	0	0	0	0	0	0	0	0	0	0	0	0	0	0	0	0	0	1	0	1	0	0	0	0	0	1	0	1	0	2	1	0	7	1	1	1	2	1	0	0	0	1	1	0	1	31.5619
1	0	0	1	0	1	0	2	0	0	0	0	0	1	0	1	0	0	0	0	0	1	0	1	0	0	0	1	0	1	0	2	0	2	3	0	7	1	1	0	4	1	0	1	1	1	0	0	1	28.0329
1	0	0	0	0	1	0	1	0	0	0	0	0	1	0	1	0	0	0	0	0	0	0	0	0	0	0	0	0	1	0	1	0	2	2	0	7	1	1	0	4	0	0	0	0	0	0	0	1	34
1	0	0	0	0	0	0	0	0	1	0	0	0	0	0	1	0	0	0	0	0	0	0	0	0	1	0	0	0	0	0	1	0	1	2	0	7	1	1	1	2	1	0	1	1	0	0	0	1	28.3532
2	0	0	0	0	0	0	0	0	0	0	0	0	0	0	0	0	0	0	0	0	0	0	0	0	0	0	0	0	0	0	0	0	4	1	0	7	0	1	1	5	1	0	0	0	0	0	0	0	38.9514
3	0	1	0	0	1	0	2	0	0	0	0	0	0	0	0	0	0	1	0	0	1	0	2	0	0	1	0	0	1	0	2	0	3	2	1	8	0	1	0	6	0	0	1	0	1	0	0	0	44.4545
4	0	0	0	0	0	0	0	0	0	0	0	0	0	0	0	0	0	0	0	0	0	0	0	0	0	0	0	0	0	0	0	0	1	1		6	1	1	0	1	1	0	0	0	0	0	0	0	29
1	0	0	0	0	0	1	1	0	0	0	0	0	1	0	1	0	0	0	0	0	0	0	0	0	0	0	0	0	1	1	2	0	1	2	1	5	0	1	0	1	0	0	1	1	0	1	0	1	29.1745
1	0	0	0	0	1	0	1	0	0	0	0	0	0	0	0	0	0	0	0	0	0	0	0	0	0	0	0	0	1	0	1	0	1	1	0	7	1	1	1	2	1	0	1	0	0	0	0	1	27
2	0	1	1	0	1	0	3	0	0	0	0	0	0	0	0	0	0	0	0	0	0	0	0	0	0	1	1	0	1	0	3	0	4	2	0	8	0	1	0	3	0	1	1	1	1	0	0	0	29.9986
1	0	0	0	0	0	0	0	0	0	0	0	0	0	0	0	0	0	0	0	0	1	0	1	0	0	0	0	0	1	0	1	0	3	1	0	7	1	1	0	2	0	0	0	0	1	0	0	1	35.8768
2	0	0	0	0	0	0	0	0	0	0	0	0	0	0	0	0	0	0	0	0	0	0	0	0	0	0	0	0	0	0	0	0	1	2	0	1	0	1	0	2	1	0	1	0	1	0	0	0	28
1	0	0	0	0	1	1	2	0	0	0	0	0	0	0	0	0	0	0	0	0	0	0	0	0	0	0	0	0	1	1	2	0	3	1	0	1	1	1	1	2	0	0	1	0	1	0	0	0	31.8549
2	0	1	1	0	1	1	4	1	0	0	0	0	0	0	0	0	0	0	0	0	0	0	0	0	0	1	1	0	1	1	4	1	1	3	1	7	1	1	0	3	0	0	1	0	0	1	1	0	47.8741
1	0	0	0	0	0	0	0	0	0	0	1	0	0	0	1	0	0	0	0	0	1	0	1	0	0	0	1	0	1	0	2	0	2	1	1	7	1	1	0	1	1	0	1	0	1	0	0	1	41.6975
1	0	0	0	0	1	0	1	0	0	0	0	0	1	0	1	0	0	0	0	0	0	0	0	0	0	0	0	0	1	0	1	0	1	2	0	7	0	1	0	1	0	0	1	0	0	0	0	1	21
2	0	1	0	0	1	0	2	0	0	0	0	0	0	0	0	0	0	0	0	0	0	0	0	0	0	1	0	0	1	0	2	0	4	2	1	8	0	1	0	1	0	0	1	0	1	0	0	0	25.7769
1	0	1	0	0	1	0	2	0	0	0	0	0	0	0	0	0	0	1	0	0	1	0	2	0	0	1	0	0	1	0	2	0	4	1	0	7	1	1	0	5	0	0	1	1	1	0	0	0	36
3	0	0	0	0	1	0	1	0	0	0	0	0	0	0	0	0	0	0	0	0	0	0	0	0	0	0	0	0	1	0	1	0	4	2	0	7	0	1	0	1	0	0	0	0	0	0	0	1	21.4812
4	0	0	1	0	0	0	1	0	0	0	0	0	0	0	0	0	0	0	0	0	0	0	0	0	0	0	1	0	0	0	1	0	4	2	1	8	0	0	1	5	1	0	0	1	0	1	0	1	21.8015
1	0	0	0	0	0	0	0	0	0	0	0	0	0	0	0	0	0	0	0	0	0	0	0	0	0	0	0	0	0	0	0	0	1	2	0	7	0	1	0	3	0	0	1	0	0	0	0	1	44
1	0	0	0	1	1	0	2	0	0	0	0	0	0	0	0	0	0	0	0	0	0	0	0	0	0	0	0	1	1	0	2	0	1	1	0	6	1	1	0	1	0	0	0	0	1	0	0	0	24.6982
4	0	0	0	0	0	0	0	0	0	0	0	0	0	0	0	0	0	0	0	0	1	0	1	0	0	0	0	0	1	0	1	0	3	1	1	5	0	1	0	4	0	0	1	0	1	0	0	0	34
1	0	0	0	0	0	0	0	0	0	0	0	0	0	0	0	0	0	0	0	0	0	0	0	0	0	0	0	0	0	0	0	0	1	1	0	1	0	1	0	1	1	0	0	1	0	0	0	0	30
1	0	0	0	0	1	0	1	0	0	0	0	0	0	0	0	0	0	0	0	0	0	0	0	0	0	0	0	0	1	0	1	0	4	3	0	3	0	0	0	1	1	0	1	0	0	0	0	1	30
1	0	0	0	0	0	0	0	0	0	0	0	0	0	0	0	0	1	0	0	0	1	0	2	0	1	0	0	0	1	0	2	0	3	1	0	7	1	1	0	2	1	0	1	1	0	0	0	1	33.4483
2	0	0	0	0	0	0	0	0	0	0	0	0	0	0	0	0	0	0	1	0	0	0	1	0	0	0	1	0	0	0	1	0	1	3	1	7	1	1	0	2	0	0	0	0	0	0	0	0
2	1	1	1	0	1	0	4	1	1	1	1	0	1	1	5	1	0	0	0	0	0	0	0	0	1	1	1	0	1	1	5	1	4	2	1	7	1	1	0	2	1	1	1	0	0	0	0	1	27.0637
3	1	0	0	0	0	0	1	0	0	0	0	0	0	0	0	0	0	0	0	0	0	0	0	0	1	0	0	0	0	0	1	0	1	1	0	1	1	1	0	5	1	0	0	1	0	0	0	0	42.193
3	0	0	0	1	1	0	2	0	0	0	0	0	0	0	0	0	0	0	0	0	0	0	0	0	0	0	0	1	1	0	2	0	3	2	0	8	0	1	1	3	1	0	0	0	0	0	0	1	23.0198
3	1	0	0	0	0	1	2	0	0	0	0	0	0	0	0	0	0	0	0	0	0	0	0	0	1	0	0	0	0	1	2	0	4	2	1	6	0	0	1	1	1	1	1	0	1	0	0	0	31.3648
2	0	0	0	0	0	0	0	0	0	0	0	0	0	0	0	0	0	0	0	0	0	0	0	0	0	0	0	0	0	0	0	0	1	1	0	3	0	1	0	4	1	0	1	0	1	0	0	1	41.3388
3	0	0	0	0	0	0	0	0	0	1	0	0	1	0	2	0	0	1	0	0	1	0	2	0	0	1	0	0	1	0	2	0	4	2	1	6	1	1	0	3	1	0	1	0	0	0	0	0	45.4894
2	0	0	0	0	0	0	0	0	0	0	0	0	0	0	0	0	0	0	0	0	0	0	0	0	0	0	0	0	0	0	0	0	2	2	0	1	1	1	1	3	1	0	1	0	0	0	0	1	33.4182
1	1	0	0	0	0	0	1	0	0	0	0	0	0	0	0	0	0	0	0	0	0	0	0	0	1	0	0	0	0	0	1	0	2	2	1	7	1	1	0	2	0	0	1	0	0	0	0	0	27.9699
2	0	0	1	1	1	1	4	1	0	0	0	1	0	0	1	0	0	0	1	1	1	1	4	1	0	0	1	1	1	1	4	1	3	2	1	8	1	1	1	1	1	0	1	0	0	1	0	1	19.8494
1	1	1	1	0	1	0	4	1	1	0	1	0	0	0	2	0	0	0	0	0	0	0	0	0	1	1	1	0	1	0	4	1	3	2	1	8	0	1	0	4	1	1	1	0	0	1	0	1	45.3498
2	0	0	1	0	0	1	2	0	0	0	0	0	0	0	0	0	0	0	0	0	1	0	1	0	0	0	1	0	1	1	3	0	2	2	1	8	1	1	1	5	0	0	0	0	1	0	0	0	26.6064
2	1	1	1	0	1	1	5	1	1	1	1	0	1	1	5	1	0	0	0	0	0	0	0	0	1	1	1	0	1	1	5	1	1	2	1	7	1	1	1	1	1	0	0	1	0	0	0	1	28.1807
1	0	1	1	1	1	0	4	1	0	1	1	1	1	0	4	1	0	0	0	0	0	0	0	0	0	1	1	1	1	0	4	1	4	2	1	8	0	1	0	5	1	0	1	1	1	0	0	0	41.4018
2	0	0	1	0	1	0	2	0	0	0	1	0	1	0	2	0	0	0	0	0	0	0	0	0	0	0	1	0	1	0	2	0	1	1	1	6	0	1	1	3	1	0	0	1	0	0	0	0	28
1	0	0	0	0	0	0	0	0	0	0	0	0	0	0	0	0	0	0	0	0	0	0	0	0	0	0	0	0	0	0	0	0	1	3	1	2	0	0	0	3	0	0	1	0	0	0	0	0	39.0034
6	0	0	1	1	0	0	2	0	0	0	0	0	0	0	0	0	1	1	0	0	1	1	4	1	1	1	1	1	1	1	6	1	4	2	0	6	0	1	1	4	1	1	1	0	1	1	1	1	27.5729
3	0	0	0	0	0	0	0	0	0	0	0	0	0	0	0	0	0	0	0	0	0	0	0	0	0	0	0	0	0	0	0	0	1	1	0	7	1	1	0	1	0	0	1	0	0	0	0	0	22
1	0	0	0	0	0	0	0	0	0	0	0	0	0	0	0	0	0	0	0	0	0	0	0	0	0	0	0	0	0	0	0	0	2	1	0	5	1	1	0	3	1	0	0	0	1	0	0	1	35.05
3	0	1	1	1	1	1	5	1	0	0	0	0	1	1	2	0	0	1	1	1	1	0	4	1	0	1	1	1	1	1	5	1	2	3	1	5	0	1	0	1	1	0	1	0	0	0	0	1	40
2	0	0	0	0	0	0	0	0	0	0	0	0	0	0	0	0	0	0	0	0	0	0	0	0	0	0	0	0	0	0	0	0	1	1	0	6	0	1	0	2	1	0	1	1	0	0	0	1	27.6715
1	0	0	0	0	0	0	0	0	0	0	0	0	0	0	0	0	0	0	0	0	0	0	0	0	0	0	0	0	0	0	0	0	1	1	0	2	1	1	0	3	0	1	1	0	1	0	0	0	31.5428
2	0	0	0	0	0	0	0	0	0	0	0	0	0	0	0	0	0	0	1	0	1	0	2	0	0	0	1	0	1	0	2	0	4	2	0	1	1	1	0	3	1	1	0	1	1	0	0	0	25.7084
1	0	0	0	0	1	0	1	0	0	0	0	0	0	0	0	0	0	0	0	0	0	0	0	0	0	0	0	0	1	0	1	0	4	2	0	7	0	1	0	2	0	0	0	0	1	0	0	0	32
1	0	0	1	0	1	0	2	0	0	0	0	0	0	0	0	0	0	0	0	0	0	0	0	0	0	0	1	0	1	0	2	0	1	3	1	8	0	1	1	5	0	0	0	1	0	0	0	0	37.4127
1	0	0	0	0	1	0	1	0	0	0	0	0	0	0	0	0	0	0	0	0	0	0	0	0	0	0	0	0	1	0	1	0	2	2	0	8	0	1	0	3	0	0	0	1	1	0	0	0	31.3347
1	0	1	1	0	1	0	3	0	0	0	0	0	0	0	0	0	0	0	1	0	1	0	2	0	0	1	1	0	1	0	3	0	4	2	1	7	0	1	0	4	0	0	1	0	0	0	0	1	35.5674
2	0	0	0	0	0	0	0	0	0	0	0	0	0	0	0	0	0	1	0	0	0	1	2	0	0	1	0	0	0	1	2	0	3	2	1	6	0	1	0	3	1	0	1	0	0	0	0	1	33.0021
12	0	0	0	0	0	0	0	0	0	0	0	0	0	0	0	0	0	0	0	0	1	0	1	0	0	0	0	0	1	0	1	0	2	1	0	1	0	1	0	12	1	0	1	0	1	0	0	1	34.2478
2	0	0	0	0	0	0	0	0	0	0	0	0	0	0	0	0	0	0	0	0	0	0	0	0	0	0	0	0	0	0	0	0	3	2	0	2	1	1	0	1	1	0	1	0	1	0	0	1	22
0	0	0	1	0	1	0	2	0	0	0	0	0	0	0	0	0	0	0	0	0	0	0	0	0	0	0	1	0	1	0	2	0	1	1	0	2	1	1	1	1	1	0	0	0	0	0	0	1	20.0465
2	0	0	1	0	0	0	1	0	0	0	0	0	1	0	1	0	0	0	0	0	0	0	0	0	0	0	1	0	1	0	2	0	2	3	1	8	0	1	0	1	0	0	1	0	1	0	0	0	23.4305
2	0	0	0	0	0	0	0	0	0	0	0	0	0	0	0	0	0	0	0	0	0	0	0	0	0	0	0	0	0	0	0	0	4	1	0	6	0	1	0	2	1	0	1	0	0	0	0	1	36.8734
1	0	0	0	0	0	0	0	0	0	0	0	0	0	0	0	0	0	0	0	0	0	0	0	0	0	0	0	0	0	0	0	0	3	1	0	1	0	1	0	1	0	0	1	0	0	0	0	0	19.5127
2	1	1	1	0	1	0	4	1	1	1	1	0	1	0	4	1	0	0	0	0	0	0	0	0	1	1	1	0	1	0	4	1	3	1	1	7	0	1	0	4	0	1	1	0	0	0	0	0	22
2	0	0	0	0	1	0	1	0	0	0	0	0	1	0	1	0	1	0	0	0	1	0	2	0	1	0	0	0	1	0	2	0	2	3	1	7	0	1	0	5	1	0	1	0	0	0	0	1	35
1	0	0	0	0	0	0	0	0	0	0	0	0	0	0	0	0	0	1	1	0	1	1	4	1	0	1	1	0	1	1	4	1	4	2	0	8	0	1	0	2	0	0	1	1	1	0	0	0	26
2	0	1	0	0	0	0	1	0	0	0	0	0	0	0	0	0	0	0	0	0	0	0	0	0	0	1	0	0	0	0	1	0	1	3	1	8	1	1	0	4	0	0	1	0	0	0	0	0	41.358
3	0	0	0	0	0	0	0	0	0	0	0	0	0	0	0	0	0	0	0	0	0	0	0	0	0	0	0	0	0	0	0	0	4	1	0	2	1	1	0	5	0	1	1	0	1	0	0	0	35.8631
2	1	0	1	0	1	0	3	0	0	0	0	0	0	0	0	0	1	0	0	0	1	0	2	0	1	0	1	0	1	0	3	0	2	2	1	2	1	1	1	1	1	1	1	0	0	0	0	1	23.5099
3	0	0	0	0	0	0	0	0	0	0	0	0	0	0	0	0	0	0	0	0	0	0	0	0	0	0	0	0	0	0	0	0	3	2	1	8	1	1	0	2	1	0	1	0	0	0	0	0	22.8802
2	0	0	1	0	0	0	1	0	0	0	0	0	0	0	0	0	0	0	0	0	0	0	0	0	0	0	1	0	0	0	1	0	2	2	0	8	1	1	0	7	0	0	1	0	1	0	0	0	41.3689
3	1	0	1	0	1	0	3	0	0	0	0	0	0	0	0	0	0	0	0	0	0	0	0	0	1	0	1	0	1	0	3	0	4	1	0	2	0	1	1	2	0	1	1	0	1	0	0	0	34.5106
2	0	1	0	0	0	0	1	0	0	0	0	0	0	0	0	0	0	0	0	0	0	0	0	0	0	1	0	0	0	0	1	0	4	1	0	7	1	1	0	4	0	0	1	0	1	0	0	0	38
1	0	0	1	0	0	0	1	0	0	0	1	0	0	0	1	0	0	0	0	0	0	0	0	0	0	0	1	0	0	0	1	0	2	2	1	7	1	1	1	1	0	0	0	0	1	0	0	0	24.7064
1	0	0	0	0	1	1	2	0	0	0	0	0	0	0	0	0	0	0	0	0	0	0	0	0	0	0	0	0	1	1	2	0	2	1	0	2	1	1	0	1	0	0	0	1	1	0	0	0	19.54
1	0	1	1	0	1	1	4	1	0	1	1	0	1	1	4	1	0	0	0	0	0	0	0	0	0	1	1	0	1	1	4	1	3	2	1	7	1	1	0	1	1	0	1	0	0	0	0	1	28.2053
2	0	1	0	0	0	0	1	0	0	0	0	0	0	0	0	0	0	0	0	0	0	0	0	0	0	1	0	0	0	0	1	0	4	3	1	8	1	1	0	1	0	0	1	0	0	0	0	0	20.5065
2	0	0	0	1	1	0	2	0	0	0	0	0	0	0	0	0	0	0	0	1	1	0	2	0	0	0	0	1	1	0	2	0	3	1	1	7	1	1	0	4	1	0	0	0	1	0	0	1	25.3854
1	0	0	0	0	0	0	0	0	0	0	0	0	0	0	0	0	0	0	0	0	0	0	0	0	0	0	0	0	0	0	0	0	1	1	1	6	1	0	0	4	1	0	1	0	0	0	0	1	38.245
1	0	0	0	0	0	0	0	0	0	0	0	0	0	0	0	0	0	0	0	0	0	0	0	0	0	0	0	0	0	0	0	0	1	1	0	7	0	1	1	2	1	1	1	0	0	0	0	1	37
1	0	0	0	0	0	0	0	0	0	0	0	0	0	0	0	0	0	1	0	0	0	0	1	0	0	1	0	0	0	0	1	0	1	1	0	6	1	1	0	1	1	0	1	0	0	0	0	1	26.5298
1	0	0	0	0	0	0	0	0	0	0	0	0	0	0	0	0	0	0	0	0	0	0	0	0	0	0	0	0	0	0	0	0	2	2	1	6	1	1	0	1	0	0	1	0	0	0	0	0	25.3634
1	0	0	0	0	0	0	0	0	0	0	0	0	0	0	0	0	0	0	0	0	1	0	1	0	0	0	0	0	1	0	1	0	1	1	1	6	0	1	0	2	0	0	1	0	0	0	0	1	38.4257
1	0	0	1	0	0	0	1	0	1	1	1	0	0	0	3	0	0	0	0	0	0	0	0	0	1	1	1	0	0	0	3	0	2	1	0	7	0	1	0	3	1	0	1	0	0	0	0	0	39.3922
3	0	0	0	0	0	0	0	0	0	0	0	0	0	0	0	0	0	1	1	0	0	0	2	0	0	1	1	0	0	0	2	0	1	3	1	6	1	1	0	1	1	0	1	0	0	1	0	0	18.0862
1	0	0	1	0	0	0	1	0	1	0	0	0	0	0	1	0	0	0	0	0	0	0	0	0	1	0	1	0	0	0	2	0	3	1	0	3	0	0	1	1	1	1	1	0	0	0	0	0	27.7344
2	0	0	0	0	0	0	0	0	0	0	0	0	0	0	0	0	0	0	1	0	1	0	2	0	0	0	1	0	1	0	2	0	1	1	1	7	0	1	0	5	0	0	1	1	1	0	0	1	44.6653
1	0	0	0	0	0	0	0	0	0	0	0	0	0	0	0	0	0	0	0	0	0	0	0	0	0	0	0	0	0	0	0	0	2	2	1	7	1	1	0	4	1	0	0	0	1	0	0	1	40
3	1	0	1	0	1	0	3	0	0	0	0	0	0	0	0	0	1	0	0	0	0	0	1	0	1	0	1	0	1	0	3	0	4	2	0	3	0	1	0	3	0	0	1	0	0	0	0	0	25.4401
2	0	0	1	0	0	0	1	0	0	0	0	0	0	0	0	0	0	0	0	0	0	0	0	0	0	0	1	0	0	0	1	0	1	1	0	3	1	1	1	2	1	0	1	0	0	0	0	0	31.9124
3	0	0	0	0	0	0	0	0	0	0	0	0	0	0	0	0	0	0	1	0	1	0	2	0	0	0	1	0	1	0	2	0	2	1	0	7	0	1	0	3	1	0	1	0	1	0	0	1	24
3	0	1	1	1	1	1	5	1	0	1	0	0	0	0	1	0	0	1	1	1	1	1	5	1	0	1	1	1	1	1	5	1	4	2	1	8	1	1	1	2	0	0	0	0	1	0	0	1	29.1362
1	0	0	0	0	0	0	0	0	0	0	0	0	0	0	0	0	0	0	0	0	0	0	0	0	0	0	0	0	0	0	0	0	1	1	0	6	1	1	1	1	0	0	1	0	0	0	0	0	24.7639
1	0	0	0	0	0	0	0	0	0	0	0	0	0	0	0	0	0	0	0	0	0	0	0	0	0	0	0	0	0	0	0	0	1	2	0	2	1	1	0	3	0	0	1	0	0	0	0	0	32
2	0	0	0	0	0	0	0	0	0	0	0	0	0	0	0	0	0	0	0	0	0	0	0	0	0	0	0	0	0	0	0	0	3	2	1	8	1	1	0	1	0	0	1	0	1	0	0	0	26.976
3	0	0	0	0	0	0	0	0	0	0	0	0	0	0	0	0	1	0	1	0	1	0	3	0	1	0	1	0	1	0	3	0	4	2	0	6	0	0	0	3	1	1	1	0	0	0	0	1	30.8693
1	0	1	1	1	1	1	5	1	0	0	0	0	0	0	0	0	0	1	1	1	1	1	5	1	0	1	1	1	1	1	5	1	1	2	1	8	0	0	0	3	1	0	1	0	1	0	0	0	40
1	1	0	0	0	0	0	1	0	0	0	0	0	0	0	0	0	0	0	0	0	0	0	0	0	1	0	0	0	0	0	1	0	1	1	1	7	0	1	0	2	0	0	1	0	0	0	0	0	26
2	0	0	0	0	0	0	0	0	0	0	0	0	0	0	0	0	0	0	0	0	0	0	0	0	0	0	0	0	0	0	0	0	3	2	0	7	1	1	0	5	1	0	1	0	0	0	0	0	35
3	0	0	0	0	1	1	2	0	0	0	0	0	0	0	0	0	0	0	0	0	0	0	0	0	0	0	0	0	1	1	2	0	4	2	1	8	1	1	1	3	0	0	1	1	1	0	0	0	30.5873
1	0	0	0	0	0	0	0	0	1	0	1	0	0	0	2	0	1	0	1	0	0	0	2	0	1	0	1	0	0	0	2	0	1	1	0	7	1	1	0	4	0	0	0	0	1	0	0	0	40
2	0	0	0	0	0	0	0	0	0	0	0	0	0	0	0	0	0	0	0	0	1	1	2	0	0	0	0	0	1	1	2	0	2	1	0	1	0	1	0	5	1	0	1	1	1	0	0	1	36.9227
2	0	0	0	0	0	0	0	0	0	0	0	0	0	0	0	0	0	0	0	0	0	0	0	0	0	0	0	0	0	0	0	0	4	1	1	5	1	1	0	1	0	0	1	0	0	0	0	0	22
3	0	0	0	0	0	0	0	0	0	0	0	0	0	0	0	0	0	0	0	0	0	0	0	0	0	0	0	0	0	0	0	0	1	2	1	7	1	0	0	5	1	0	1	0	0	0	0	1	42
1	0	0	0	1	0	0	1	0	0	0	0	0	0	0	0	0	0	0	0	0	0	0	0	0	0	0	0	1	0	0	1	0	2	2	1	8	1	0	0	2	1	0	0	0	0	0	0	0	19.2526
2	0	0	0	0	0	0	0	0	0	0	0	0	0	0	0	0	0	0	0	0	0	0	0	0	0	0	0	0	0	0	0	0	1	1	0	3	0	1	1	1	1	0	1	1	0	0	0	0	21.1855
1	0	0	0	0	1	0	1	0	0	0	0	0	0	0	0	0	0	0	0	0	0	0	0	0	0	0	0	0	1	0	1	0	1	2	0	2	1	1	1	2	1	0	1	0	0	0	0	1	21.5414
3	0	0	0	0	0	0	0	0	0	0	0	0	0	0	0	0	0	0	0	0	0	0	0	0	0	0	0	0	0	0	0	0	3	1	1	5	1	1	0	3	0	0	1	0	0	0	0	1	38.9213
3	0	0	0	0	0	0	0	0	0	0	0	0	0	0	0	0	0	0	0	0	0	0	0	0	0	0	0	0	0	0	0	0	4	3	1	8	1	1	0	5	0	0	0	0	0	0	0	0	30
3	0	1	1	0	0	0	2	0	0	1	1	0	0	0	2	0	0	0	0	0	0	0	0	0	0	1	1	0	0	0	2	0	2	1	1	8	0	1	0	3	1	1	0	1	0	1	0	0	41
2	0	1	1	0	1	1	4	1	0	0	0	0	0	0	0	0	0	0	0	0	0	0	0	0	0	1	1	0	1	1	4	1	4	2	1	7	0	1	0	3	1	1	1	0	0	0	0	1	34.3628
1	0	0	0	0	0	0	0	0	0	0	0	0	0	0	0	0	0	0	0	0	0	0	0	0	0	0	0	0	0	0	0	0	1	1	0	1	0	1	1	0	0	0	1	0	0	0	0	0	26.1903
3	0	0	0	0	0	0	0	0	0	0	0	0	0	0	0	0	0	0	0	0	1	0	1	0	0	0	0	0	1	0	1	0	1	1	0	6	1	1	1	5	1	0	1	1	1	0	0	1	36.1095
2	0	0	0	0	1	0	1	0	0	0	0	0	0	0	0	0	0	0	0	0	0	0	0	0	0	0	0	0	1	0	1	0	1	1	0	6	0	0	0	5	1	0	0	0	0	0	0	0	17.2266
3	0	0	0	0	0	0	0	0	0	0	0	0	0	0	0	0	0	0	0	0	1	0	1	0	0	0	0	0	1	0	1	0	3	2	0	2	1	1	0	2	1	1	1	0	1	1	0	0	27.0746
1	0	0	0	0	0	0	0	0	0	0	0	0	0	0	0	0	0	0	0	0	0	0	0	0	0	0	0	0	0	0	0	0	1	1	0	3	1	1	0	1	0	0	0	0	0	0	0	0	17.3333
2	0	0	0	0	0	0	0	0	0	0	0	0	0	0	0	0	0	0	0	0	1	0	1	0	0	0	0	0	1	0	1	0	2	2	0	3	1	1	0	3	0	0	1	0	0	0	0	0	30.935
1	0	1	1	0	1	0	3	0	0	0	0	0	0	0	0	0	0	0	0	0	0	0	0	0	0	1	1	0	1	0	3	0	1	2	1	7	0	1	0	3	1	0	1	0	0	0	0	0	32
2	0	0	1	1	1	0	3	0	0	0	0	0	0	0	0	0	0	0	0	0	0	0	0	0	0	0	1	1	1	0	3	0	2	1	1	7	0	1	0	7	1	0	1	1	0	1	0	1
2	0	1	0	0	1	0	2	0	0	0	0	0	0	0	0	0	0	0	0	0	0	0	0	0	0	1	0	0	1	0	2	0	4	2	0	6	1	0	1	2	1	0	1	0	0	0	0	1	26.1684
2	0	1	1	0	1	0	3	0	0	0	0	0	0	0	0	0	0	0	0	0	0	0	0	0	0	1	1	0	1	0	3	0	3	2	1	6	0	1	0	1	1	0	1	0	0	1	1	1	24.1259
2	1	1	1	0	1	0	4	1	0	0	0	0	0	0	0	0	0	0	0	0	0	0	0	0	1	1	1	0	1	0	4	1	4	1	1	8	0	1	1	1	0	0	1	0	0	0	0	0	27.9945
2	0	1	1	0	0	0	2	0	0	0	0	0	0	0	0	0	0	0	0	0	0	0	0	0	0	1	1	0	0	0	2	0	2	2	1	8	0	1	0	3	1	0	1	0	0	1	1	1	27.0746
2	0	0	0	0	0	1	1	0	0	0	0	0	0	0	0	0	0	0	0	0	0	0	0	0	0	0	0	0	0	1	1	0	1	1	1	5	0	1	0	1	1	0	1	1	1	0	0	0	23.5483
2	0	0	1	0	1	0	2	0	0	0	0	0	1	0	1	0	0	0	0	0	0	0	0	0	0	0	1	0	1	0	2	0	1	2	1	8	1	1	0	3	0	0	0	0	1	0	0	0	37
1	1	0	0	0	0	0	1	0	0	0	0	0	0	0	0	0	0	0	1	0	0	0	1	0	1	0	1	0	0	0	2	0	2	1	0	5	0	1	1	2	1	0	1	1	1	1	0	0	21.5989
2	0	0	1	0	0	0	1	0	0	0	0	0	1	0	1	0	0	0	0	0	0	0	0	0	0	0	1	0	1	0	2	0	2	2	0	3	1	1	0	1	1	0	1	0	0	0	0	1	22.976
2	0	0	1	0	1	0	2	0	0	0	0	0	0	0	0	0	0	0	0	0	0	0	0	0	0	0	1	0	1	0	2	0	4	2	0	3	0	1	1	3	1	0	0	0	1	0	0	1	36
5	1	1	1	0	1	1	5	1	0	0	0	0	0	0	0	0	1	1	1	0	1	1	5	1	1	1	1	0	1	1	5	1	2	1	1	2	0	1	1	10	1	1	1	0	1	0	0	1	48.9829
1	0	0	1	0	0	0	1	0	0	0	0	0	0	0	0	0	0	0	0	0	0	0	0	0	0	0	1	0	0	0	1	0	4	1	1	8	1	1	1	1	1	0	1	0	0	0	0	0	33.243
2	0	0	0	0	0	0	0	0	0	0	0	0	0	0	0	0	0	0	1	0	1	1	3	0	0	0	1	0	1	1	3	0	2	2	1	6	0	1	0	8	0	1	1	0	0	1	0	1	28.5065
2	0	0	0	0	0	0	0	0	0	0	0	0	0	0	0	0	0	0	0	0	0	0	0	0	0	0	0	0	0	0	0	0	2	1	0	7	1	1	1	1	1	1	1	0	0	0	0	1	36
1	0	1	1	1	1	1	5	1	0	1	1	1	1	1	5	1	0	0	0	0	0	0	0	0	0	1	1	1	1	1	5	1	3	3	1	8	0	1	1	1	0	0	1	1	1	0	0	0	27.4552
2	0	0	0	0	0	0	0	0	0	0	0	0	0	0	0	0	0	0	0	0	0	0	0	0	0	0	0	0	0	0	0	0	4	1	0	6	0	1	0	5	1	0	1	0	0	0	0	1	42.3984
2	0	0	0	0	0	0	0	0	0	0	0	0	0	0	0	0	0	1	1	0	1	0	3	0	0	1	1	0	1	0	3	0	1	1	1	7	0	1	0	4	1	0	1	0	0	0	0	1	39.0445
1	0	0	0	0	0	0	0	0	0	0	0	0	0	0	0	0	0	0	0	0	1	0	1	0	0	0	0	0	1	0	1	0	3	1	0	7	0	1	0	6	0	0	0	0	1	0	0	0	17.4565
1	0	0	0	1	1	0	2	0	0	0	0	0	0	0	0	0	0	0	0	0	0	0	0	0	0	0	0	1	1	0	2	0	1	3	1	8	1	1	0	5	1	0	1	0	0	0	0	1	42.371
1	0	0	1	0	0	0	1	0	0	0	0	0	0	0	0	0	0	0	0	0	0	0	0	0	0	0	1	0	0	0	1	0	4	2	1	7	0	1	0	2	1	1	1	0	0	0	0	1	29.7139
1	0	0	0	0	0	0	0	0	0	0	0	0	0	0	0	0	0	0	0	0	1	0	1	0	0	0	0	0	1	0	1	0	1	2	0	2	0	1	0	2	1	0	1	0	1	0	0	1	21
1	1	1	1	0	0	1	4	1	0	0	0	0	0	0	0	0	1	0	1	0	1	1	4	1	1	1	1	0	1	1	5	1	1	2	1	6	0	1	1	1	1	0	1	1	1	0	0	1	30.5982
1	0	0	0	0	0	0	0	0	0	0	0	0	0	0	0	0	0	0	0	0	0	0	0	0	0	0	0	0	0	0	0	0	3	2	1	8	0	1	0	5	0	0	1	1	0	0	0	1	34.4449
2	0	0	0	0	0	0	0	0	0	0	0	0	0	0	0	0	0	0	0	0	0	0	0	0	0	0	0	0	0	0	0	0	1	1	0	1	1	1	0	2	0	0	0	1	0	0	0	0	36.9856
1	0	0	0	0	0	0	0	0	0	0	0	0	0	0	0	0	0	0	0	0	0	0	0	0	0	0	0	0	0	0	0	0	3	2	1	6	1	1	1	1	1	0	1	0	0	1	0	0	20.1697
2	0	0	0	0	0	0	0	0	0	0	0	0	0	0	0	0	0	0	0	0	0	0	0	0	0	0	0	0	0	0	0	0	2	1	1	6	0	1	0	2	1	0	1	0	1	0	0	1	40.0794
3	0	1	1	0	1	1	4	1	0	0	0	0	0	1	1	0	0	1	1	0	1	0	3	0	0	1	1	0	1	1	4	1	4	2	1	5	1	1	0	5	1	0	1	0	0	0	0	1	41.8563
2	0	0	1	1	1	0	3	0	0	0	0	0	1	0	1	0	0	0	1	0	1	0	2	0	0	0	1	1	1	0	3	0	3	2	1	8	1	1	0	1	0	0	0	0	1	0	0	0	24
2	1	0	1	0	0	0	2	0	0	0	0	0	0	0	0	0	0	0	0	0	0	0	0	0	1	0	1	0	0	0	2	0	4	2	1	7	0	1	0	3	1	1	1	0	0	0	0	1	47
3	0	0	1	0	1	0	2	0	0	0	0	0	0	0	0	0	0	0	0	0	0	0	0	0	0	0	1	0	1	0	2	0	4	2	1	8	1	1	0	1	0	0	1	0	0	0	0	1	36.1971
2	0	0	1	0	1	0	2	0	0	0	0	0	0	0	0	0	0	0	0	0	0	0	0	0	0	0	1	0	1	0	2	0	4	2	1	6	0	0	0	2	1	0	1	0	0	0	0	1	34.8309
3	0	1	1	0	0	0	2	0	0	0	0	0	0	0	0	0	1	1	1	0	1	1	5	1	1	1	1	0	1	1	5	1	1	2	1	8	1	1	0	6	0	1	1	1	1	1	1	0	40
2	0	0	0	0	0	0	0	0	0	0	0	0	0	0	0	0	0	0	0	0	0	0	0	0	0	0	0	0	0	0	0	0	4	3	1	1	1	1	0	1	0	0	1	0	0	0	0	0	28
2	0	0	1	0	0	0	1	0	0	0	0	0	0	0	0	0	0	0	0	0	0	0	0	0	0	0	1	0	0	0	1	0	4	1	0	2	0	1	0	3	0	0	0	1	0	0	0	0	33
1	0	0	0	0	0	0	0	0	0	0	0	0	0	0	0	0	0	0	0	0	1	0	1	0	0	0	0	0	1	0	1	0	2	2	0	7	1	1	0	4	1	1	1	0	0	0	0	1	50
2	0	0	0	0	0	0	0	0	0	0	0	0	0	0	0	0	0	0	0	0	0	1	1	0	0	0	0	0	0	1	1	0	2	1	1	5	1	1	0	1	1	0	1	0	0	0	0	1	21
4	0	0	0	0	0	0	0	0	0	0	0	0	0	0	0	0	0	0	0	0	1	0	1	0	0	0	0	0	1	0	1	0	1	1	0	6	1	1	0	7	1	0	1	0	0	0	0	1	41.7522
2	0	0	0	0	0	0	0	0	0	0	0	0	0	0	0	0	0	0	0	0	0	0	0	0	0	0	0	0	0	0	0	0	1	1	1	2	1	1	0	2	0	0	0	0	1	0	0	0	27.8357
1	0	0	0	0	0	0	0	0	0	0	0	0	0	0	0	0	0	0	0	0	0	0	0	0	0	0	0	0	0	0	0	0	1	2	1	6	1	1	0	3	0	0	0	0	0	0	0	0	22.0917
3	0	0	0	0	0	0	0	0	0	0	0	0	0	0	0	0	0	0	0	0	1	1	2	0	0	0	0	0	1	1	2	0	4	1	1	5	0	1	0	3	1	0	1	0	0	0	0	1	40
1	0	0	0	0	1	1	2	0	0	0	0	0	1	1	2	0	0	0	0	0	0	0	0	0	0	0	0	0	1	1	2	0	3	1	0	1	1	0	0	1	1	0	1	1	1	0	0	0	19.3895
2	0	0	1	0	0	0	1	0	0	0	0	0	0	0	0	0	0	0	0	0	0	1	1	0	0	0	1	0	0	1	2	0	2	3	1	8	0	1	0	6	1	0	1	0	1	0	0	1	38.371
2	0	1	0	0	1	0	2	0	0	0	0	0	0	0	0	0	0	0	0	0	0	0	0	0	0	1	0	0	1	0	2	0	4	3	1	8	0	1	0	1	1	0	1	0	1	1	0	1	22.5133
2	0	0	0	0	0	0	0	0	0	0	0	0	0	0	0	0	0	0	0	0	0	0	0	0	0	0	0	0	0	0	0	0	4	2	0	3	1	1	0	1	0	1	1	0	0	0	0	0	26.4559
1	1	0	1	0	0	0	2	0	0	0	0	0	0	0	0	0	0	0	0	0	0	0	0	0	1	0	1	0	0	0	2	0	3	1	0	3	0	1	0	1	0	1	1	0	0	1	0	0	19
2	0	1	1	1	1	1	5	1	0	0	0	0	0	0	0	0	0	1	1	1	1	0	4	1	0	1	1	1	1	1	5	1	1	2	1	5	1	1	0	2	1	0	1	0	0	0	0	1	33.9904
4	0	0	0	0	0	0	0	0	0	0	0	0	0	0	0	0	0	0	0	0	0	0	0	0	0	0	0	0	0	0	0	0	1	1	0	6	1	1	0	3	0	0	0	0	0	0	0	0	37
2	0	0	0	0	0	0	0	0	0	0	0	0	0	0	0	0	0	0	0	0	1	1	2	0	0	0	0	0	1	1	2	0	1	2	1	5	0	1	1	1	1	0	1	1	0	1	0	1	30.7707
2	0	0	0	0	0	0	0	0	0	0	0	0	0	0	0	0	0	0	0	0	0	0	0	0	0	0	0	0	0	0	0	0	1	2	0	7	0	1	0	4	0	0	0	0	0	0	0	0	39
2	0	0	1	0	1	0	2	0	0	0	0	0	0	0	0	0	0	0	0	0	0	0	0	0	0	0	1	0	1	0	2	0	4	2	0	6	0	1	1	1	1	0	1	0	0	0	0	1	29.3607
2	0	0	0	0	0	0	0	0	0	0	0	0	0	0	0	0	0	0	0	0	0	0	0	0	0	0	0	0	0	0	0	0	1	2	1	6	1	0	0	4	1	0	0	0	1	0	0	1	46.9733
4	0	0	0	0	0	0	0	0	0	0	0	0	0	0	0	0	0	0	1	0	1	0	2	0	0	0	1	0	1	0	2	0	3	1	0	7	1	1	0	7	1	1	1	0	1	0	0	1	51
3	0	1	1	1	0	0	3	0	0	1	1	1	0	0	3	0	0	0	1	0	1	0	2	0	0	1	1	1	1	0	4	1	4	3	1	8	1	1	0	3	0	0	1	1	1	0	0	0	32
2	0	1	0	1	1	1	4	1	0	1	0	0	1	1	3	0	0	1	1	0	1	0	3	0	0	1	1	1	1	1	5	1	1	2	1	8	0	1	0	1	0	0	1	0	1	1	1	0	24.8268
1	0	0	0	0	0	0	0	0	0	0	0	0	0	0	0	0	0	0	0	0	0	0	0	0	0	0	0	0	0	0	0	0	2	1	1	7	1	1	1	1	0	0	0	1	0	0	0	0	23.9097
1	0	0	1	1	0	0	2	0	0	0	0	0	0	0	0	0	0	1	1	1	1	0	4	1	0	1	1	1	1	0	4	1	2	2	1	8	1	1	0	5	1	0	0	1	1	1	0	0	53
2	0	1	1	1	1	1	5	1	0	0	0	0	0	0	0	0	0	1	1	1	1	1	5	1	0	1	1	1	1	1	5	1	3	2	1	8	1	1	0	5	1	0	1	0	1	0	0	1	44.3559
2	0	0	0	0	0	0	0	0	0	0	0	0	0	0	0	0	0	0	0	0	0	0	0	0	0	0	0	0	0	0	0	0	1	2	1	8	0	1	0	1	0	0	0	0	1	0	0	0	37
3	0	0	0	0	0	0	0	0	0	0	0	0	0	0	0	0	0	0	0	0	0	0	0	0	0	0	0	0	0	0	0	0	2	3	1	8	0	1	0	4	0	0	0	0	0	0	0	0	35.9124
2	1	1	1	1	1	1	6	1	1	1	1	1	1	1	6	1	0	0	0	0	0	0	0	0	1	1	1	1	1	1	6	1	4	2	1	8	1	1	1	1	1	1	1	1	1	0	0	0	29.0376
4	0	1	0	0	1	1	3	0	0	0	0	0	0	0	0	0	0	1	0	0	0	1	2	0	0	1	0	0	1	1	3	0	2	2	1	6	1	1	0		1	0	1	0	1	0	0	1	37.1609
2	0	0	0	0	1	0	1	0	0	0	0	0	0	0	0	0	0	0	0	0	0	0	0	0	0	0	0	0	1	0	1	0	3	1	0	7	0	1	0	3	1	1	1	1	0	0	0	1	27
2	1	1	1	1	1	1	6	1	0	0	0	0	0	0	0	0	1	1	1	1	1	1	6	1	1	1	1	1	1	1	6	1	4	2	1	8	1	0	1	2	1	0	1	1	1	1	1	1	24.0767
1	1	1	1	0	1	1	5	1	1	1	0	0	1	0	3	0	1	0	0	0	0	0	1	0	1	1	1	0	1	1	5	1	3	2	1	7	0	1	0	1	1	1	1	0	0	0	0	1	30
2	0	0	0	0	0	0	0	0	0	0	0	0	0	0	0	0	0	0	0	0	0	0	0	0	0	0	0	0	0	0	0	0	2	1	0	1	0	1	0	1	0	0	1	0	1	0	0	1	22.2779
1	0	0	0	0	0	0	0	0	0	0	0	0	0	0	0	0	0	1	0	0	0	1	2	0	0	1	0	0	0	1	2	0	2	1	1	7	1	1	0	1	1	0	0	0	1	0	0	1	31
2	1	1	1	1	1	1	6	1	1	1	1	1	1	1	6	1	1	1	1	1	1	1	6	1	1	1	1	1	1	1	6	1	4	2	0	8	1	1	1	4	1	1	1	1	1	1	1	0	40.1506
1	1	0	0	0	0	1	2	0	0	0	0	0	0	0	0	0	0	0	0	0	0	0	0	0	1	0	0	0	0	1	2	0	3	3	1	8	1	1	0	6	1	0	1	1	0	0	0	1	42.1602
4	0	0	1	0	1	0	2	0	0	0	0	0	0	0	0	0	0	0	0	0	0	0	0	0	0	0	1	0	1	0	2	0	1	2	0	3	0	1	1	2	1	1	0	1	1	0	0	1	30
2	0	0	0	0	1	0	1	0	0	0	0	0	0	0	0	0	0	0	0	0	0	0	0	0	0	0	0	0	1	0	1	0	1	1	0	3	0	1	0	2	1	0	0	1	0	0	0	1	29
4	0	0	1	0	0	0	1	0	0	0	0	0	0	0	0	0	0	0	0	0	0	0	0	0	0	0	1	0	0	0	1	0	4	3	1	8	0	1	0	7	0	0	1	0	0	0	0	0	23.9343
1	0	0	0	0	1	0	1	0	0	0	0	0	0	0	0	0	0	0	0	0	0	0	0	0	0	0	0	0	1	0	1	0	4	1	0	3	1	1	0	1	0	0	1	0	0	0	0	0	22
2	0	1	1	0	1	0	3	0	0	0	0	0	0	0	0	0	0	0	0	0	0	0	0	0	0	1	1	0	1	0	3	0	3	2	1	6	0	1	0	1	1	0	1	0	0	1	0	1	23.9288
1	0	0	0	0	0	0	0	0	0	0	0	0	0	0	0	0	0	0	1	0	1	0	2	0	0	0	1	0	1	0	2	0	2	2	0	6	0	1	0	5	1	0	1	0	0	1	0	1	35.6194
1	0	0	1	0	1	0	2	0	0	0	0	0	0	0	0	0	0	0	1	0	1	0	2	0	0	0	1	0	1	0	2	0	1	2	1	8	0	1	0	4	1	0	1	1	1	0	0	1	41.18
2	0	0	1	0	0	1	2	0	0	0	0	0	0	0	0	0	0	0	0	0	0	0	0	0	0	0	1	0	0	1	2	0	4	1	0	5	1	1	1	1	1	0	1	1	1	0	0	1	23.9589
2	1	0	0	0	0	1	2	0	0	0	0	0	0	0	0	0	0	0	0	0	0	0	0	0	1	0	0	0	0	1	2	0	1	1	0	5	0	1	0	1	0	0	1	1	1	1	0	0	22.3737
2	0	0	0	0	0	0	0	0	0	0	0	0	0	0	0	0	0	0	0	0	0	0	0	0	0	0	0	0	0	0	0	0	2	1	1	6	0	0	0	5	0		0	0	0	0	0	1	34.3573
4	1	1	1	0	1	1	5	1	0	0	0	0	0	0	0	0	0	0	0	0	1	1	2	0	1	1	1	0	1	1	5	1	4	2	0	7	1	1	1	2	1	1	1	0	0	0	0	1	29
2	1	0	1	0	1	0	3	0	1	0	1	0	1	0	3	0	0	0	0	0	0	0	0	0	1	0	1	0	1	0	3	0	2	2	0	7	1	1	1	3	1	0	1	0	0	0	0	1	26.8939
2	0	0	0	0	0	0	0	0	0	0	0	0	0	0	0	0	0	0	0	0	1	0	1	0	0	0	0	0	1	0	1	0	1	1	0	3	1	1	0	1	1	0	1	0	0	0	0	1	22.0945
2	0	0	0	0	0	0	0	0	0	0	0	0	0	0	0	0	0	0	0	0	0	0	0	0	0	0	0	0	0	0	0	0	1	2	1	7	0	1	0	2	1	0	0	0	1	0	0	0	34
2	0	0	0	0	0	0	0	0	0	0	0	0	0	0	0	0	1	1	0	1	0	0	3	0	1	1	0	1	0	0	3	0	4	2	0	2	0	1	0	1	0	1	1	0	0	0	0	0	34
4	0	0	0	0	1	0	1	0	0	0	0	0	0	0	0	0	1	0	1	0	0	0	2	0	1	0	1	0	1	0	3	0	4	2	1	3	0	1	1	1	1	1	1	0	0	0	0	0	27.9617
3	0	0	0	0	0	0	0	0	0	0	0	0	0	0	0	0	0	0	1	0	1	0	2	0	0	0	1	0	1	0	2	0	4	2	0	1	1	1	0	3	1	0	1	0	1	0	0	1	42.1821
2	0	0	1	0	1	0	2	0	0	0	0	0	0	0	0	0	0	0	0	0	0	0	0	0	0	0	1	0	1	0	2	0	3	2	1	6	0	1	1	1	1	0	1	0	0	0	0	1	26.5791
2	0	0	1	0	1	0	2	0	0	0	0	0	0	0	0	0	0	0	0	0	1	0	1	0	0	0	1	0	1	0	2	0	2	1	1	2	1	0	0	2	0	0	0	0	1	0	0	1	23
3	0	0	0	0	0	0	0	0	0	0	0	0	0	0	0	0	0	0	1	0	0	0	1	0	0	0	1	0	0	0	1	0	2	2	1	6	0	1	0	3	1	0	1	1	0	0	0	1	38.2861
2	0	0	0	0	1	0	1	0	0	0	0	0	0	0	0	0	0	0	0	0	1	0	1	0	0	0	0	0	1	0	1	0	1	1	0	6	0	1	0	2	1	0	1	0	1	0	0	0	25.1198
2	0	1	1	0	0	0	2	0	0	0	0	0	0	0	0	0	0	0	0	1	1	1	3	0	0	1	1	1	1	1	5	1	1	3	1	8	1	1	1	1	0	0	1	0	1	0	1	0	30.4504
1	0	0	1	0	0	0	1	0	0	0	0	0	0	0	0	0	0	0	0	0	0	0	0	0	0	0	1	0	0	0	1	0	3	2	1	8	1	1	1	6	1	0	1	0	0	0	0	1	28.7666
1	0	0	1	0	1	0	2	0	0	0	0	0	0	0	0	0	0	0	0	0	0	1	1	0	0	0	1	0	1	1	3	0	1	2	1	9	0	0	1	1	1	0	1	0	1	0	1	1	24
2	0	0	1	0	1	0	2	0	0	0	0	0	0	0	0	0	0	0	0	0	0	0	0	0	0	0	1	0	1	0	2	0	2	1	0	2	0	1	1	1	1	0	1	1	0	0	0	1	25.3169
1	1	0	0	0	0	0	1	0	0	0	0	0	0	0	0	0	0	0	0	0	0	0	0	0	1	0	0	0	0	0	1	0	2	1	0	7	1	1	1	2	0	1	1	0	0	0	0	1	21.2676
1	1	0	1	1	1	0	4	1	1	0	0	1	1	0	3	0	0	0	0	0	0	0	0	0	1	0	1	1	1	0	4	1	4	2	1	8	0	1	1	1	0	1	1	1	1	1	0	1	26.6037
3	0	0	0	0	0	0	0	0	0	0	0	0	0	0	0	0	1	0	1	0	1	1	4	1	1	0	1	0	1	1	4	1	4	3	1	8	0	0	0	5	1	0	1	0	0	0	0	1	28
1	0	1	0	0	0	0	1	0	0	0	0	0	0	0	0	0	0	0	0	0	0	0	0	0	0	1	0	0	0	0	1	0	4	2	1	6	0	1	0	3	1	0	1	0	0	0	0	1	42.5626
3	0	0	1	0	0	0	1	0	0	0	0	0	0	0	0	0	0	0	0	0	1	0	1	0	0	0	1	0	1	0	2	0	2	1	1	7	1	1	0	4	1	0	0	1	1	0	0	1	28.8049
3	0	1	0	0	1	0	2	0	0	0	0	0	0	0	0	0	0	0	0	0	0	0	0	0	0	1	0	0	1	0	2	0	3	3	1	6	1	1	0	3	1	0	1	0	1	1	0	0	48.0767
2	0	0	0	0	0	0	0	0	0	0	0	0	0	0	0	0	0	0	0	0	0	0	0	0	0	0	0	0	0	0	0	0	2	1	1	7	1	1	1	3	1	0	0	0	1	0	0	0	27.5756
2	0	0	0	0	0	0	0	0	0	0	0	0	0	0	0	0	0	0	0	0	0	0	0	0	0	0	0	0	0	0	0	0	1	2	1	6	1	1	1	1	1	0	0	0	1	1	0	1	27.6222
1	0	1	1	0	0	0	2	0	0	0	0	0	0	0	0	0	0	0	0	0	0	0	0	0	0	1	1	0	0	0	2	0	1	1	0	7	0	1	0	2	0	1	1	0	1	0	0	0	35
4	0	1	1	0	1	0	3	0	0	0	0	0	0	0	0	0	0	1	0	0	0	0	1	0	0	1	1	0	1	0	3	0	2	2	1	8	1	1	0	3	1	0	1	0	0	1	0	1	49
2	0	0	0	0	0	0	0	0	0	0	0	0	0	0	0	0	0	0	0	0	0	0	0	0	0	0	0	0	0	0	0	0	3	1	0	7	1	1	0	5	1	1	1	0	0	0	0	0	42
1	1	1	1	1	1	1	6	1	0	0	1	0	0	0	1	0	0	0	0	0	0	0	0	0	1	1	1	1	1	1	6	1	4	2	1	8	0	1	1	2	1	0	1	1	0	1	0	0	31.833
2	0	0	1	0	0	0	1	0	0	1	0	0	0	0	1	0	0	0	0	0	1	0	1	0	0	1	1	0	1	0	3	0	2	1	0	2	1	1	0	1	1	0	1	0	0	0	0	1	34
1	1	1	1	0	1	0	4	1	1	1	1	0	0	0	3	0	0	0	0	0	1	0	1	0	1	1	1	0	1	0	4	1	3	2	0	7	1	1	0	4	1	1	1	0	0	0	0	0	28.6133
1	0	0	0	0	0	0	0	0	0	0	0	0	0	0	0	0	0	0	0	0	0	0	0	0	0	0	0	0	0	0	0	0	4	1	0	2	0	1	0	3	1	1	1	0	1	0	0	0	43.3484
1	0	0	0	0	0	0	0	0	0	0	0	0	0	0	0	0	0	0	0	0	0	0	0	0	0	0	0	0	0	0	0	0		3	0	1	1	1	1	1			0	0	0	0	0		37.1691
2	0	1	1	1	1	0	4	1	0	1	1	1	1	0	4	1	0	0	0	0	0	0	0	0	0	1	1	1	1	0	4	1	4	2	1	8	1	1	1	1	0	0	1	1	1	1	0	1	28.219
1	1	0	0	0	1	1	3	0	0	0	0	0	0	0	0	0	0	0	0	0	0	0	0	0	1	0	0	0	1	1	3	0	3	1	0	1	0	1	0	3	0	1	1	0	0	0	0	0	27.3347
2	0	1	1	0	1	0	3	0	0	0	0	0	0	0	0	0	0	0	0	0	0	0	0	0	0	1	1	0	1	0	3	0	2	2	1	8	1	1	1	2	1	0	0	0	0	1	0	1	25.3799
4	0	0	0	0	0	0	0	0	0	0	0	0	0	0	0	0	0	1	1	0	1	0	3	0	0	1	1	0	1	0	3	0	1	2	1	8	1	1	0	3	1	0	1	0	1	0	0	1	37
1	0	0	1	0	1	0	2	0	0	0	0	0	0	0	0	0	0	0	0	0	0	0	0	0	0	0	1	0	1	0	2	0	1	1	1	7	1	1	0	1	0	0	1	0	0	1	0	1	22
3	0	0	1	0	1	0	2	0	0	0	1	0	1	0	2	0	0	0	0	0	0	0	0	0	0	0	1	0	1	0	2	0	4	2	1	6	1	1	1	2	1	0	1	0	0	0	0	1	31.3429
2	0	0	0	0	1	0	1	0	0	0	0	0	0	0	0	0	0	0	0	0	0	0	0	0	0	0	0	0	1	0	1	0	3	2	1	8	0	1	0	1	1	0	0	0	1	0	0	1	34
1	0	1	1	1	1	1	5	1	0	0	0	0	0	0	0	0	0	0	0	0	0	0	0	0	0	1	1	1	1	1	5	1	4	3	1	8	0	0	0	5	1	0	1	1	1	1	1	1	22.0534
2	0	0	0	0	1	0	1	0	0	0	0	0	0	0	0	0	0	0	0	0	1	0	1	0	0	0	0	0	1	0	1	0	2	1	0	5	1	1	0	1	0	0	0	0	1	0	0	0	20.3696
2	0	1	1	0	0	1	3	0	0	0	0	0	0	0	0	0	0	0	0	0	0	0	0	0	0	1	1	0	0	1	3	0	1	2	1	5	0	1	0	2	1	0	1	0	0	0	0	1	26.5955
3	0	0	0	0	0	0	0	0	0	0	0	0	0	0	0	0	1	0	0	0	1	1	3	0	1	0	0	0	1	1	3	0	4	1	0	5	1	1	0	2	1	0	1	1	1	1	1	0	24.8953
1	0	0	0	0	1	0	1	0	0	0	0	0	0	0	0	0	0	0	0	0	0	0	0	0	0	0	0	0	1	0	1	0	1	1	0	3	1	1	0	5	1	0	0	1	0	0	0	1	39
2	0	0	1	0	0	0	1	0	0	0	0	0	0	0	0	0	0	1	0	0	0	0	1	0	0	1	1	0	0	0	2	0	3	3	0	2	1	1	0	4	0	0	1	0	0	0	0	0	27
2	1	1	0	1	1	1	5	1	0	0	0	0	0	0	0	0	1	1	0	1	1	1	5	1	1	1	0	1	1	1	5	1	4	3	1	8	0	1	0	4	1	0	1	0	1	1	1	0	45
2	0	0	0	0	0	0	0	0	0	0	0	0	0	0	0	0	0	0	0	0	0	0	0	0	0	0	0	0	0	0	0	0	4	1	1	6	0	0	0	4	0	0	1	0	0	0	0	0	25.8344
1	0	0	0	0	0	1	1	0	0	0	0	0	0	1	1	0	0	0	0	0	0	0	0	0	0	0	0	0	0	1	1	0	4	2	1	6	0	1	0	2	1	1	1	0	0	0	0	1	37.462
8	0	0	1	1	1	0	3	0	0	0	0	0	0	0	0	0	0	0	1	0	1	0	2	0	0	0	1	1	1	0	3	0	2	1	1	7	1	1	0	13	1	0	1	1	0	1	0	1	29.6646
2	0	0	0	0	0	1	1	0	0	0	0	0	0	0	0	0	0	0	0	0	0	0	0	0	0	0	0	0	0	1	1	0	1	1	0	6	1	1	1	2	0	0	1	0	0	0	0	0	28.7337
2	0	0	0	0	1	0	1	0	0	0	0	0	0	0	0	0	0	0	0	0	0	0	0	0	0	0	0	0	1	0	1	0	4	1	1	7	0	1	0	3	1	1	1	0	0	0	0	0	28
1	0	0	0	0	0	0	0	0	0	0	0	0	0	0	0	0	0	0	0	0	0	0	0	0	0	0	0	0	0	0	0	0	1	1	0	7	1	1	0	2	1	0	1	0	0	0	0	1	29.9138
2	0	0	1	0	1	1	3	0	1	1	1	1	1	1	6	1	0	1	1	0	1	1	4	1	1	1	1	1	1	1	6	1	4	2	0	8	1	1	1	1	0	0	1	1	1	1	1	1	25.9576
1	0	0	1	0	1	0	2	0	0	0	0	0	0	0	0	0	0	0	1	0	1	0	2	0	0	0	1	0	1	0	2	0	4	2	0	7	0	1	0	4	0	0	1	0	0	0	0	0	30
1	0	1	1	0	1	0	3	0	0	1	1	0	0	0	2	0	0	0	0	0	0	0	0	0	0	1	1	0	1	0	3	0	1	2	1	6	1	1	0	0	0	0	1	0	1	1	0	1	20.4846
2	0	1	0	0	0	0	1	0	0	0	0	0	0	0	0	0	0	0	0	0	0	0	0	0	0	1	0	0	0	0	1	0	1	1		6	1	1	1	1	1	0	1	0	1	0	0	0	38.7406
2	0	0	0	0	0	0	0	0	0	0	0	0	1	0	1	0	0	0	0	0	0	0	0	0	0	0	0	0	1	0	1	0	4	2	0	3	0	1	0	1	0	0	1	0	0	0	0	0	21
2	0	0	0	0	0	0	0	0	0	0	0	0	0	0	0	0	0	1	1	0	1	0	3	0	0	1	1	0	1	0	3	0	4	2	0	6	1	1	0	2	1	0	1	0	0	1	1	1	35.9151
2	0	0	0	0	0	0	0	0	0	1	0	0	0	0	1	0	0	0	0	0	0	0	0	0	0	1	0	0	0	0	1	0	3	2	1	7	1	1	1	2	1	1	1	0	0	0	0	1	25.4155
2	0	0	1	0	0	0	1	0	0	0	0	0	0	0	0	0	0	0	0	0	0	0	0	0	0	0	1	0	0	0	1	0	1	1	1	8	0	0	1	4	1	1	1	1	0	0	0	1	19.7399
2	0	0	0	0	1	0	1	0	0	0	0	0	0	0	0	0	0	0	0	0	0	0	0	0	0	0	0	0	1	0	1	0	3	1	0	2	1	1	0	2	0	0	1	0	0	0	0	0	21
1	0	0	1	1	1	0	3	0	0	0	1	1	1	0	3	0	0	0	0	0	0	0	0	0	0	0	1	1	1	0	3	0	2	1	0	6	1	1	1	1	1	1	1	1	1	1	1	1	29.2895
2	0	0	1	0	1	0	2	0	0	0	0	0	0	0	0	0	0	0	0	0	0	0	0	0	0	0	1	0	1	0	2	0	3	1	1	8	1	1	1	1	0	0	1	0	0	0	0	1	27
2	0	0	0	0	0	0	0	0	0	0	0	0	0	0	0	0	0	0	1	0	1	0	2	0	0	0	1	0	1	0	2	0	4	2	1	8	0	1	0	3	1	0	0	0	1	0	0	1	35
3	0	0	1	0	1	0	2	0	0	0	0	0	0	0	0	0	0	0	0	0	0	0	0	0	0	0	1	0	1	0	2	0	1	2	1	5	1	1	0	4	1	0	0	0	0	0	0	1	33.9192
3	0	1	1	0	1	1	4	1	0	0	0	0	0	0	0	0	0	0	0	0	0	0	0	0	0	1	1	0	1	1	4	1	3	2	1	5	1	1	0	1	1	0	1	0	0	0	0	1	23.1047
1	0	0	1	0	0	0	1	0	0	0	0	0	0	0	0	0	0	0	0	0	0	0	0	0	0	0	1	0	0	0	1	0	2	2	0	2	0	1	0	3	1	0	1	0	0	0	0	1	24.0055
2	0	0	0	0	0	0	0	0	0	0	0	0	0	0	0	0	0	1	0	0	1	0	2	0	0	1	0	0	1	0	2	0	1	2	1	6	0	1	0	3	1	1	1	0	0	1	0	1	38.3381
3	0	0	0	0	0	0	0	0	0	0	0	0	0	0	0	0	0	0	0	0	0	0	0	0	0	0	0	0	0	0	0	0	3	3	1	1	1	1	0	2	0	0	1	0	0	0	0	0	30.7543
2	0	0	1	1	1	0	3	0	0	0	0	0	0	0	0	0	0	0	0	0	1	0	1	0	0	0	1	1	1	0	3	0	1	3	1	5	0	1	0	3	1	0	1	0	0	0	0	1	32.9747
1	0	0	1	0	1	0	2	0	0	0	0	0	0	0	0	0	0	0	0	0	0	0	0	0	0	0	1	0	1	0	2	0	4	2	1	8	1	0	0	1	0	0	0	0	0	1	0	0	26.9049
1	0	1	1	0	1	0	3	0	0	0	0	0	0	0	0	0	0	0	0	0	0	0	0	0	0	1	1	0	1	0	3	0	1	2	1	8	0	1	0	5	0	0	1	0	0	0	0	1
3	0	0	1	0	0	0	1	0	0	0	0	0	0	0	0	0	0	0	0	1	1	1	3	0	0	0	1	1	1	1	4	1	4	2	1	8	1	1	0	6	1	1	1	0	0	0	0	0	34.6256
4	0	0	0	0	0	0	0	0	0	0	0	0	0	0	0	0	0	0	0	0	0	0	0	0	0	0	0	0	0	0	0	0	4	1	1	7	1	1	1	2	1	0	0	0	1	0	0	0	25.1499
3	1	1	1	1	1	1	6	1	0	0	0	0	0	0	0	0	0	0	0	0	1	0	1	0	1	1	1	1	1	1	6	1	2	2	1	8	0	1	1	3	0	1	0	0	0	1	0	1	30.8665
2	0	0	0	0	0	0	0	0	0	0	0	0	0	0	0	0	0	1	1	0	0	0	2	0	0	1	1	0	0	0	2	0	1	2	1	8	1	1	1	4	0	0	1	0	1	0	0	1	38.4203
2	0	0	0	0	0	0	0	0	0	0	0	0	1	0	1	0	0	0	0	0	0	0	0	0	0	0	0	0	1	0	1	0	1	2	0	6	1	1	1	3	1	0	0	0	1	0	0	1	27.8741
1	1	1	0	0	0	0	2	0	1	1	0	0	0	0	2	0	0	0	0	0	0	0	0	0	1	1	0	0	0	0	2	0	2	1	1	7	1	1	0	1	0	1	1	0	0	0	0	0	29
2	0	0	1	0	1	0	2	0	0	0	0	0	0	0	0	0	0	0	0	0	0	0	0	0	0	0	1	0	1	0	2	0	4	2	1	8	0	0	0	3	1	0	1	0	0	0	0	0	50
2	0	0	0	1	1	0	2	0	0	0	0	0	0	0	0	0	0	0	0	0	0	0	0	0	0	0	0	1	1	0	2	0	1	2	1	8	0	1	0	2	1	0	1	0	0	1	0	1	40
1		1	1	1	0	0	3	0		0	0	0	0	0	0	0		0	0	0	0	0	0	0		1	1	1	0	0	3	0	1	2	1	7	1	1	0	1	0	1	1	1	0	0	1	0	27.4908
2	0	0	0	0	0	0	0	0	0	0	0	0	0	0	0	0	1	1	1	1	1	0	5	1	1	1	1	1	1	0	5	1	4	2	0	8	1	1	1	2	1	0	1	1	1	0	1	0	36.8268
1	0	0	1	0	0	0	1	0	0	0	0	0	0	0	0	0	0	0	0	0	0	0	0	0	0	0	1	0	0	0	1	0	4	2	0	3	0		1	3	1	0	1	1	0	0	0	0	21.3142
3	0	0	1	0	0	0	1	0	0	0	0	0	1	0	1	0	0	0	0	0	0	0	0	0	0	0	1	0	1	0	2	0	3	2	1	8	0	1	0	6	0	0	1	0	0	0	0	1	33
2	0	0	0	0	1	0	1	0	0	0	0	0	0	0	0	0	0	0	0	0	0	0	0	0	0	0	0	0	1	0	1	0	3	1	0	3	1	0	0	3	1	0	0	0	1	0	0	0	22.3354
2	0	0	1	0	1	1	3	0	0	0	0	0	0	0	0	0	0	0	0	0	0	0	0	0	0	0	1	0	1	1	3	0	4	2	1	6	0	1	0	4	1	0	1	0	0	0	0	1	24.0821
1	0	0	0	0	1	0	1	0	0	0	0	0	0	0	0	0	0	0	0	0	0	0	0	0	0	0	0	0	1	0	1	0	3	2	1	8	0	0	0	1	1	0	1	0	1	1	0	0	26.245
2	0	0	0	0	0	0	0	0	0	0	0	0	0	0	0	0	0	0	0	0	0	0	0	0	0	0	0	0	0	0	0	0	1	2	1	8	1	1	1	2	1	0	0	0	1	0	0	1	31.4853
2	0	0	0	0	0	0	0	0	0	0	0	0	0	0	0	0	0	1	1	0	1	0	3	0	0	1	1	0	1	0	3	0	1	2	1	7	0	0	0	2	1	0	1	0	0	0	0	1	29.7385
1	0	0	0	0	0	0	0	0	0	0	0	0	0	0	0	0	0	0	0	0	0	0	0	0	0	0	0	0	0	0	0	0	1	2	0	6	0	1	0	2	1	0	1	0	0	0	0	1	37.4976
2	0	0	1	0	1	0	2	0	0	0	0	0	0	0	0	0	0	0	0	0	0	0	0	0	0	0	1	0	1	0	2	0	4	3	1	8	0	1	0	3	0	0	1	0	0	0	0	0	37.8836
2	0	0	0	0	0	0	0	0	0	0	0	0	0	0	0	0	0	0	0	0	0	0	0	0	0	0	0	0	0	0	0	0	2	2	0	6	1	1	0	1	1	0	1	0	0	0	0	1	21.6482
2	0	0	0	0	0	0	0	0	0	0	0	0	0	0	0	0	0	0	0	0	0	0	0	0	0	0	0	0	0	0	0	0	2	2	1	5	1	1	1	2	1	0	1	0	0	0	0	0	33.3552
1	0	0	1	1	1	0	3	0	0	0	0	0	0	0	0	0	0	0	0	0	0	0	0	0	0	0	1	1	1	0	3	0	4	3	1	8	1	1	1	1	1	0	1	0	1	0	0	0	28.3587
1	0	0	0	1	1	0	2	0	0	0	0	0	0	0	0	0	0	0	0	1	1	0	2	0	0	0	0	1	1	0	2	0	1	2	1	8	1	0	0	1	0	0	0	0	1	0	0	0	25.3826
2	0	0	0	0	0	0	0	0	1	1	0	0	0	0	2	0	0	0	0	0	0	0	0	0	1	1	0	0	0	0	2	0	2	2	0	7	0	1	0	1	1	1	1	1	1	0	0	1	23
1	0	1	1	0	0	1	3	0	0	0	0	0	0	0	0	0	0	0	0	0	0	0	0	0	0	1	1	0	0	1	3	0	2	2	1	5	1	1	0	1	1	0	1	0	0	0	0	1	30.0698
1	0	0	0	0	0	0	0	0	0	0	0	0	0	0	0	0	0	0	0	0	0	0	0	0	0	0	0	0	0	0	0	0	1	1	0	7	0	1	0	1	1	0	1	0	0	0	0	0	26.9897
3	0	1	1	0	1	1	4	1	0	0	0	0	0	0	0	0	0	0	0	0	0	0	0	0	0	1	1	0	1	1	4	1	1	2	1	5	1	1	0	4	1	0	1	0	1	0	0	1	39.5948
1	0	0	0	0	0	0	0	0	0	0	0	0	0	0	0	0	0	0	0	0	0	0	0	0	0	0	0	0	0	0	0	0	1	2	1	7	0	1	1	2	1	0	0	0	1	0	0	1	35
2	0	0	1	1	1	0	3	0	0	0	0	0	0	0	0	0	0	0	0	0	0	0	0	0	0	0	1	1	1	0	3	0	4	2	1	6	0	1	1	3	1	0	1	0	0	0	0	1	20.8652
4	0	1	1	0	1	0	3	0	0	0	0	0	0	0	0	0	0	0	1	0	1	0	2	0	0	1	1	0	1	0	3	0	1	3	1	5	1	1	0	4	1	0	1	0	0	0	0	1	30.2834
3	0	0	0	0	0	0	0	0	0	0	0	0	0	0	0	0	0	0	0	0	0	0	0	0	0	0	0	0	0	0	0	0	4	2	1	8	0	1	1	5	0	0	1	0	0	0	0	0	17.9329
2	0	0	0	0	0	0	0	0	0	0	0	0	0	0	0	0	0	0	0	0	0	0	0	0	0	0	0	0	0	0	0	0	1	1	1	7	0	1	0	4	1	0	1	0	0	0	0	0	38
1	0	0	0	0	0	0	0	0	0	0	0	0	0	0	0	0	0	0	0	0	0	0	0	0	0	0	0	0	0	0	0	0	4	3	1	8	0	1	0	3	0	0	0	1	0	0	0	1	34.026
1	0	0	1	0	1	0	2	0	0	0	0	0	0	0	0	0	0	0	0	0	0	0	0	0	0	0	1	0	1	0	2	0	4	2	1	8	1	1	0	2	1	0	1	1	0	1	0	1	19.0007
1	0	1	1	0	1	1	4	1	0	0	0	0	0	0	0	0	0	0	1	0	1	1	3	0	0	1	1	0	1	1	4	1	4	2	1	7	0	1	0	3	1	1	1	0	0	0	0	1	37.8207
2	0	0	0	0	0	0	0	0	0	0	0	0	0	0	0	0	0	0	1	0	1	0	2	0	0	0	1	0	1	0	2	0	4	1	0	7	1	1	0	3	1	0	0	0	1	0	0	1	32.501
1	0	0	1	0	1	0	2	0	1	0	0	0	0	0	1	0	0	0	0	0	0	0	0	0	1	0	1	0	1	0	3	0	4	2	0	7	1	1	0	3	0	0	1	0	0	0	0	1	43
1	1	0	0	0	1	0	2	0	0	0	0	0	0	0	0	0	0	0	0	0	0	0	0	0	1	0	0	0	1	0	2	0	2	1	0	1	0	1	0	1	0	0	0	1	0	0	0	1	21.7303
2	1	1	0	0	0	1	3	0	1	0	1	0	0	0	2	0	1	0	0	0	1	1	3	0	1	1	1	0	1	1	5	1	4	2	1	6	1	1	0	3	1	1	1	0	1	0	1	1	31.4004
1	1	1	0	0	1	0	3	0	1	0	0	0	1	1	3	0	0	0	0	0	0	0	0	0	1	1	0	0	1	1	4	1	2	2	0	7	1	1	0	2	1	0	0	0	1	0	0	0	29.3717
2	0	1	1	1	1	1	5	1	0	1	1	1	1	1	5	1	0	0	0	0	0	0	0	0	0	1	1	1	1	1	5	1	4	2	1	8	0	1	1	1	0	0	1	1	1	0	1	1	27.0226
1	0	0	0	0	0	0	0	0	0	0	0	0	0	0	0	0	0	0	0	0	0	0	0	0	0	0	0	0	0	0	0	0	2	2	0	6	1	1	0	1	1	1	1	0	0	0	0	1	27.7618
1	0	0	0	0	0	0	0	0	0	0	0	0	0	0	0	0	1	0	1	0	1	0	3	0	1	0	1	0	1	0	3	0	4	2	0	1	0	1	0	3	1	0	1	0	0	0	0	1	38.2259
3	1	0	0	1	1	0	3	0	0	0	0	0	0	0	0	0	0	0	0	0	0	0	0	0	1	0	0	1	1	0	3	0	4	2	1	2	1	0	1	6	1	0	1	1	1	0	0	1	32.3833
1	0	0	0	0	0	0	0	0	0	0	0	0	0	0	0	0	0	0	0	0	0	0	0	0	0	0	0	0	0	0	0	0	4	2	1	8	1	0	1	5	0	0	0	0	0	0	0	0	26.8857
1	0	0	0	0	0	0	0	0	0	0	0	0	0	0	0	0	0	0	0	0	0	0	0	0	0	0	0	0	0	0	0	0	1	2	1	7	1	1	0	1	0	0	0	1	1	0	0	0	36.4326
3	0	0	0	0	0	0	0	0	0	0	0	0	0	0	0	0	0	0	1	0	1	0	2	0	0	0	1	0	1	0	2	0	2	1	0	3	1	1	1	2	0	0	1	0	0	0	0	0	23.5127
3	0	0	0	0	0	0	0	0	1	0	0	0	0	0	1	0	0	0	0	0	0	0	0	0	1	0	0	0	0	0	1	0	4	3	0	8	1	1	1	1	0	0	1	0	1	0	0	0	23.8658
2	0	1	0	1	1	1	4	1	0	0	0	0	0	0	0	0	0	0	0	0	0	0	0	0	0	1	0	1	1	1	4	1	2	1	0	5	0	1	0	1	1	0	1	0	0	0	0	1	27.4059
2	0	0	0	0	0	0	0	0	0	0	0	0	0	0	0	0	0	0	0	0	0	0	0	0	0	0	0	0	0	0	0	0	1	2	0	2	1	1	0	1	1	0	1	0	0	0	0	1	26.6338
2	0	0	0	0	0	0	0	0	0	0	0	0	0	0	0	0	0	0	0	0	0	0	0	0	0	0	0	0	0	0	0	0	1	2	1	8	1	1	0	2	0	1	1	0	0	0	0	0	32.063
2	0	0	0	0	0	0	0	0	0	0	0	0	0	0	0	0	0	0	0	0	0	0	0	0	0	0	0	0	0	0	0	0	1	1	0	6	0	1	1	1	0	0	0	0	0	0	0	0	26.1383
1	0	0	1	0	0	0	1	0	0	0	0	0	0	0	0	0	0	1	0	0	0	0	1	0	0	1	1	0	0	0	2	0	4	2	0	7	1	1	0	1	0	0	0	0	1	0	0	0	20
1	1	1	0	0	0	0	2	0	1	0	0	0	1	0	2	0	0	0	0	0	0	0	0	0	1	1	0	0	1	0	3	0	4	2	1	7	1	1	1	3	1	0	1	0	1	0	0	1	30.3409
2	0	0	1	0	1	0	2	0	0	0	0	0	0	0	0	0	0	0	0	0	0	0	0	0	0	0	1	0	1	0	2	0	1	2	1	3	1	1	0	1	1	0	0	1	0	0	0	1	20
1	0	0	0	0	0	0	0	0	0	0	0	0	0	0	0	0	0	0	1	0	0	0	1	0	0	0	1	0	0	0	1	0	2	2	1	6	0	1	0	1	0	0	1	0	0	0	0	0	20
1	0	0	0	0	0	0	0	0	0	0	0	0	0	0	0	0	0	0	0	0	0	0	0	0	0	0	0	0	0	0	0	0	4	2	1	2	1	1	0	1	0	0	1	0	1	0	0	0	25.3717
2	1	0	0	0	0	1	2	0	0	0	0	0	0	0	0	0	0	0	0	0	0	0	0	0	1	0	0	0	0	1	2	0	4	1	1	7	0	1	1	2	1	0	1	0	0	0	0	0	25.1499
2	0	0	0	0	0	0	0	0	0	0	0	0	0	0	0	0	0	0	0	0	1	0	1	0	0	0	0	0	1	0	1	0	3	1	0	7	1	1	1	5	1	0	1	0	1	0	0	1	30.3299
3	0	1	1	0	1	1	4	1	0	0	0	0	0	0	0	0	0	0	0	0	0	0	0	0	0	1	1	0	1	1	4	1	1	1	1	6	0	1	1	2	1	1	1	1	0	1	1	1	32.564
1	0	0	0	0	0	0	0	0	0	0	0	0	0	0	0	0	1	0	1	0	1	0	3	0	1	0	1	0	1	0	3	0	3	2	1	6	1	1	0	1	1	0	1	0	0	0	0	1	25.3224
2	0	0	1	0	1	0	2	0	0	0	1	0	1	0	2	0	0	0	0	0	0	0	0	0	0	0	1	0	1	0	2	0	2	1	1	7	0	1	1	2	0	0	1	1	0	0	0	0	27.5017
2	0	0	0	0	0	0	0	0	0	0	0	0	0	0	0	0	0	0	0	0	0	0	0	0	0	0	0	0	0	0	0	0	2	1	0	5	0	0	0	3	1	0	1	0	0	0	0	0	28.7912
2	0	0	1	0	1	0	2	0	0	0	1	0	1	0	2	0	0	0	0	0	0	0	0	0	0	0	1	0	1	0	2	0	2	2	1	6	1	1	0	1	1	1	1	0	0	0	0	0	25.9904
1	0	0	0	0	0	0	0	0	0	0	0	0	0	0	0	0	0	0	0	0	0	0	0	0	0	0	0	0	0	0	0	0	4	1	0	7	1	0	1	7	1	0	0	1	1	0	0	0	25.4483
2	0	0	0	0	0	0	0	0	0	0	0	0	0	0	0	0	0	0	0	0	0	0	0	0	0	0	0	0	0	0	0	0	1	1	0	6	1	1	0	5	1	0	0	0	0	0	0	1	42.976
4	0	1	1	0	0	0	2	0	0	0	0	0	0	0	0	0	1	1	0	0	0	0	2	0	1	1	1	0	0	0	3	0	2	2	1	7	0	1	1	2	1		1	1	0	0	0	1	37.1581
3	1	0	1	0	1	0	3	0	0	0	0	0	0	0	0	0	0	0	0	0	0	0	0	0	1	0	1	0	1	0	3	0	4	2	1	2	0	1	1	2	1	1	1	0	0	0	0	0	30.2505
3	0	0	0	0	0	0	0	0	0	0	0	0	0	0	0	0	0	0	1	1	1	0	3	0	0	0	1	1	1	0	3	0	4	2	1	8	1	1	0	4	0	0	1	0	0	0	0	0	30.4339
3	0	0	1	0	0	0	1	0	0	0	0	0	0	0	0	0	0	0	0	0	0	0	0	0	0	0	1	0	0	0	1	0	2	2	1	8	0	1	1	3	1	0	0	0	0	1	0	0	34.0808
3	1	1	1	1	1	1	6	1	1	1	1	0	1	1	5	1	1	1	1	1	1	1	6	1	1	1	1	1	1	1	6	1	1	3	1	8	1	1	0	4	1	0	1	0	1	1	1	1	34.5681
2	0	0	0	0	1	0	1	0	0	0	0	0	0	0	0	0	0	0	0	0	0	0	0	0	0	0	0	0	1	0	1	0	1	1	1	5	0	1	0	1	0	0	1	0	1	0	0	0	23
1	1	1	1	1	1	1	6	1	0	0	0	0	1	0	1	0	1	1	1	1	1	1	6	1	1	1	1	1	1	1	6	1	4	2	1	8	1	1	0	2	0	0	1	0	1	1	1	0	36.7064
2	0	0	0	0	0	0	0	0	0	0	0	0	0	0	0	0	0	1	0	0	1	0	2	0	0	1	0	0	1	0	2	0	2	1	0	7	1	1	0	3	1	0	1	0	1	0	0	1	31.8987
1	0	0	1	0	0	0	1	0	0	0	0	1	0	0	1	0	1	1	0	0	1	0	3	0	1	1	1	1	1	0	5	1	1	1	0	7	0	1	0	4	1	0	1	0	1	0	0	1	37
2	0	0	0	0	0	0	0	0	0	0	0	0	0	0	0	0	0	0	0	0	0	0	0	0	0	0	0	0	0	0	0	0	1	1		1	1	1	0	2	0	0	0	1	0	0	0	0	28.9446
1	0	0	1	0	1	0	2	0	0	0	0	0	0	0	0	0	0	0	0	0	0	0	0	0	0	0	1	0	1	0	2	0	3	2	1	8	0	1	0	1	0	0	1	0	0	0	0	0	21.4894
1	1	1	1	0	1	1	5	1	1	1	1	0	1	1	5	1	1	0	1	0	1	1	4	1	1	1	1	0	1	1	5	1	4	2	1	7	0	1	0	3	1	1	1	0	0	0	0	1	49
1	1	1	1	0	1	0	4	1	0	0	0	0	0	0	0	0	0	0	0	0	0	0	0	0	1	1	1	0	1	0	4	1	3	2	1	6	0	0	1	2	1	0	1	1	0	0	0	1	32.909
2	0	0	1	0	0	0	1	0	0	0	0	0	0	0	0	0	0	0	0	0	0	0	0	0	0	0	1	0	0	0	1	0	3	1	1	5	1	1	0	2	1	0	0	0	1	0	0	0	27
2	1	1	1	1	1	0	5	1	0	0	0	0	0	0	0	0	1	1	1	0	1	1	5	1	1	1	1	1	1	1	6	1	2	2	1	8	1	1	0	5	1	0	1	0	1	1	0	1	44.5859
[truncated: 1 more columns]
