# Supplementary material for: The contribution of non-primary caregivers in early stimulation in Kenya and Uganda: Implications for ECD parenting programs in low- and middle-income countries
Source: PLoS One. 2025 May 23;20(5):e0323830. doi: 10.1371/journal.pone.0323830 (PMC12101776; doi:10.1371/journal.pone.0323830)
Supplement: S4 File — (TXT) [file pone.0323830.s004.txt]

********ANALYSIS in STATA*********
*****Kenya
*Open data: RPP Kenya for PLOS ONE

***Descriptive
sum cg_age 
sum childage
sum num_adultyouth_females
sum tot_num_under5

tab1 cg_finstrug edu2 married femalesexofchild ecdknow childbooks homemadetoys manutoys HHobjecttoys musicthings drawwritetools stress_over_family left_wadult cg_wellbeing_info

tab1 anystim_binary mstim_binary fstim_binary ostim_binary

sum anystim_sum
sum mstim_sum
sum fstim_sum
sum ostim_sum

***logit models
logit ostim_binary i.left_wadult num_adultyouth_females i.stress_over_family tot_num_under5 cg_finstrug femalesexofchild married edu2 ecdknow childbooks homemadetoys manutoys HHobjecttoys musicthings drawwritetools cg_wellbeing_info cg_age childage, vce(cluster clusterid)

logit fstim_binary i.left_wadult num_adultyouth_females i.stress_over_family tot_num_under5 cg_finstrug femalesexofchild married edu2 ecdknow childbooks homemadetoys manutoys HHobjecttoys musicthings drawwritetools cg_wellbeing_info cg_age childage, vce(cluster clusterid)

logit mstim_binary i.left_wadult num_adultyouth_females i.stress_over_family tot_num_under5 cg_finstrug femalesexofchild married edu2 ecdknow childbooks homemadetoys manutoys HHobjecttoys musicthings drawwritetools cg_wellbeing_info cg_age childage, vce(cluster clusterid)


*****Uganda
*Open data: RPP Uganda for PLOS ONE

***Descriptive
sum cg_age 
sum childage
sum num_adultyouth_females
sum tot_num_under5

tab1 cg_finstrug edu2 married femalesexofchild ecdknow childbooks homemadetoys manutoys HHobjecttoys musicthings drawwritetools stress_over_family left_wadult cg_wellbeing_info

tab1 anystim_binary mstim_binary fstim_binary ostim_binary

sum anystim_sum
sum mstim_sum
sum fstim_sum
sum ostim_sum

***logit models
logit ostim_binary i.left_wadult num_adultyouth_females i.stress_over_family tot_num_under5 cg_finstrug femalesexofchild married edu2 ecdknow childbooks homemadetoys manutoys HHobjecttoys musicthings drawwritetools cg_wellbeing_info cg_age childage, vce(cluster clusterid)

logit fstim_binary i.left_wadult num_adultyouth_females i.stress_over_family tot_num_under5 cg_finstrug femalesexofchild edu2 ecdknow childbooks homemadetoys manutoys HHobjecttoys musicthings drawwritetools cg_wellbeing_info cg_age childage, vce(cluster clusterid)

logit mstim_binary i.left_wadult num_adultyouth_females i.stress_over_family tot_num_under5 cg_finstrug femalesexofchild married edu2 ecdknow childbooks homemadetoys manutoys HHobjecttoys musicthings drawwritetools cg_wellbeing_info cg_age childage, vce(cluster clusterid)
